# Supplementary material for: catena-Poly[[tetra­aqua­[μ2-1,4-bis­(1,2,4-triazol-1-yl)butane-κ2 N 4:N 4′]cadmium(II)] sulfate]
Source: Acta Crystallogr Sect E Struct Rep Online. 2010 Nov 10;66(Pt 12):m1529. doi: 10.1107/S1600536810045009 (PMC3011647; doi:10.1107/S1600536810045009)
Supplement: Supplementary file 1 [file e-66-m1529-sup1.cif]

##############################################################################
###                                                                        ###
###        Electronic paper (Acta Crystallographica Section E)             ###
###                                                                        ###
##############################################################################
#                                                                            #
# This CIF contains the data in a paper accepted for publication in Acta     #
# Crystallographica Section E. It conforms to the requirements of Notes      #
# for Authors for Section E, and has been peer reviewed under the auspices   #
# of the IUCr Commission on Journals.                                        #
#                                                                            #
# Full details of the Crystallographic Information File format               #
# are given in the paper "The Crystallographic Information File (CIF):       #
# a New Standard Archive File for Crystallography" by S. R. Hall, F. H.      #
# Allen and I. D. Brown [Acta Cryst. (1991), A47, 655-685].                  #
#                                                                            #
# The current version of the core CIF dictionary is obtainable from          #
# ftp://ftp.iucr.org/pub/cif_core.dic. The current version number is 2.4.    #
#                                                                            #
# Software is freely available for graphical display of the structure(s) in  #
# this CIF.  For information consult the CIF home page http://www.iucr.org/  #
# cif/home.html                                                              #
#                                                                            #
# This file may be used for bona fide research purposes within the           #
# scientific community so long as proper attribution is given to the journal # 
# article from which it was obtained.                                        #
#                                                                            #
##############################################################################
                                             
data_global
_audit_creation_method     SHELXL-97
_journal_date_recd_electronic     2010-11-01
_journal_date_accepted     2010-11-03
_journal_name_full     'Acta Crystallographica, Section E'
_journal_year     2010
_journal_volume     66
_journal_issue     12
_journal_page_first     m1529
_journal_page_last     m1529
_journal_paper_category     QM
_journal_coeditor_code     XU5081
_publ_contact_author
;
     Dr. Seik Weng Ng
     Department of Chemistry
     University of Malaya
     50603 Kuala Lumpur
     Malaysia
;
_publ_contact_author_email     seikweng@um.edu.my
_publ_contact_author_fax     '03 7967 4193'
_publ_contact_author_phone     '03 7967 6778'
_publ_section_title
;\
<i>catena</i>-Poly[[tetraaqua[\m~2~-1,4-bis(1,2,4-triazol-1-yl)butane-\
\k^2^<i>N</i>^4^:<i>N</i>^4'^]cadmium(II)] sulfate]
;
loop_
    _publ_author_name
    _publ_author_address
    'Song, Jing-Jing'
;
     College of Chemistry and Chemical Engineering
     Yangzhou University
     Yangzhou 225002
     People's Republic of China
;
    'Zhang, Kou-Lin'
;
     College of Chemistry and Chemical Engineering
     Yangzhou University
     Yangzhou 225002
     People's Republic of China
;
    'Ng, Seik Weng'
;
     Department of Chemistry
     University of Malaya
     50603 Kuala Lumpur
     Malaysia
;
_publ_section_synopsis     .
data_I
_audit_creation_method     SHELXL-97
_chemical_name_systematic
;
<i>catena</i>-Poly[[tetraaqua[\m~2~-1,4-bis(1,2,4-triazol-1-yl)butane-
\k^2^<i>N</i>^4^:<i>N</i>^4'^]cadmium(II)] sulfate]
;
_chemical_name_common     ?
_chemical_formula_moiety     'C8 H20 Cd N6 O4 2+, O4 S 2-'
_chemical_formula_sum     'C8 H20 Cd N6 O8 S'
_chemical_formula_iupac     '[Cd (C8 H12 N6) (H2 O)4] S O4'
_chemical_formula_weight     472.76
_chemical_melting_point     ?
_symmetry_cell_setting     monoclinic
_symmetry_space_group_name_H-M     'C 2/c'
_symmetry_space_group_name_Hall     '-C 2yc'
loop_
    _symmetry_equiv_pos_as_xyz
    'x, y, z'
    '-x, y, -z+1/2'
    'x+1/2, y+1/2, z'
    '-x+1/2, y+1/2, -z+1/2'
    '-x, -y, -z'
    'x, -y, z-1/2'
    '-x+1/2, -y+1/2, -z'
    'x+1/2, -y+1/2, z-1/2'
_cell_length_a     12.1858(9)
_cell_length_b     10.9733(8)
_cell_length_c     12.4916(9)
_cell_angle_alpha     90.00
_cell_angle_beta     90.2270(10)
_cell_angle_gamma     90.00
_cell_volume     1670.3(2)
_cell_formula_units_Z     4
_cell_measurement_reflns_used     4284
_cell_measurement_theta_min     2.5
_cell_measurement_theta_max     27.6
_cell_measurement_temperature     295(2)
_exptl_crystal_description     Prism
_exptl_crystal_colour     Colorless
_exptl_crystal_size_max     0.35
_exptl_crystal_size_mid     0.20
_exptl_crystal_size_min     0.10
_exptl_crystal_density_diffrn     1.880
_exptl_crystal_density_meas     ?
_exptl_crystal_density_method     'not measured'
_exptl_crystal_F_000     952
_exptl_absorpt_coefficient_mu     1.483
_exptl_absorpt_correction_type     multi-scan
_exptl_absorpt_process_details     '(SADABS; Sheldrick, 1996)'
_exptl_absorpt_correction_T_min     0.6248
_exptl_absorpt_correction_T_max     0.8658
_diffrn_ambient_temperature     295(2)
_diffrn_radiation_type     MoK\a
_diffrn_radiation_wavelength     0.71073
_diffrn_radiation_source     'fine-focus sealed tube'
_diffrn_radiation_monochromator     graphite
_diffrn_measurement_device_type     'Bruker SMART APEX'
_diffrn_measurement_method     \w
_diffrn_detector_area_resol_mean     ?
_diffrn_reflns_number     7091
_diffrn_reflns_av_R_equivalents     0.0260
_diffrn_reflns_av_sigmaI/netI     0.0238
_diffrn_reflns_theta_min     2.50
_diffrn_reflns_theta_max     27.50
_diffrn_reflns_theta_full     27.50
_diffrn_measured_fraction_theta_max     0.995
_diffrn_measured_fraction_theta_full     0.995
_diffrn_reflns_limit_h_min     -15
_diffrn_reflns_limit_h_max     15
_diffrn_reflns_limit_k_min     -13
_diffrn_reflns_limit_k_max     14
_diffrn_reflns_limit_l_min     -16
_diffrn_reflns_limit_l_max     16
_diffrn_standards_number     0
_diffrn_standards_interval_count     0
_diffrn_standards_interval_time     0
_diffrn_standards_decay_%     0
_reflns_number_total     1922
_reflns_number_gt     1703
_reflns_threshold_expression     I>2\s(I)
_refine_ls_structure_factor_coef     Fsqd
_refine_ls_matrix_type     full
_refine_ls_R_factor_all     0.0274
_refine_ls_R_factor_gt     0.0241
_refine_ls_wR_factor_gt     0.0715
_refine_ls_wR_factor_ref     0.0749
_refine_ls_goodness_of_fit_ref     1.031
_refine_ls_restrained_S_all     1.058
_refine_ls_number_reflns     1922
_refine_ls_number_parameters     145
_refine_ls_number_restraints     25
_refine_ls_hydrogen_treatment     mixed
_refine_ls_weighting_scheme     calc
_refine_ls_weighting_details
         'calc w=1/[\s^2^(Fo^2^)+(0.0459P)^2^+1.6989P] where P=(Fo^2^+2Fc^2^)/3'
_atom_sites_solution_hydrogens     geom
_atom_sites_solution_primary     direct
_atom_sites_solution_secondary     difmap
_refine_ls_shift/su_max     0.001
_refine_ls_shift/su_mean     0.001
_refine_diff_density_max     0.574
_refine_diff_density_min     -0.859
_refine_ls_extinction_method     none
_refine_ls_extinction_coef     ?
loop_
    _atom_type_symbol
    _atom_type_description
    _atom_type_scat_dispersion_real
    _atom_type_scat_dispersion_imag
    _atom_type_scat_source
    'C' 'C' 0.0033 0.0016
                         'International Tables Vol C Tables 4.2.6.8 and 6.1.1.4'
    'H' 'H' 0.0000 0.0000
                         'International Tables Vol C Tables 4.2.6.8 and 6.1.1.4'
    'N' 'N' 0.0061 0.0033
                         'International Tables Vol C Tables 4.2.6.8 and 6.1.1.4'
    'O' 'O' 0.0106 0.0060
                         'International Tables Vol C Tables 4.2.6.8 and 6.1.1.4'
    'S' 'S' 0.1246 0.1234
                         'International Tables Vol C Tables 4.2.6.8 and 6.1.1.4'
    'Cd' 'Cd' -0.8075 1.2024
                         'International Tables Vol C Tables 4.2.6.8 and 6.1.1.4'
_computing_data_collection     'APEX2 (Bruker, 2005)'
_computing_cell_refinement     'SAINT (Bruker, 2005)'
_computing_data_reduction     'SAINT (Bruker, 2005)'
_computing_structure_solution     'SHELXS97 (Sheldrick, 2008)'
_computing_structure_refinement     'SHELXL97 (Sheldrick, 2008)'
_computing_molecular_graphics     'X-SEED (Barbour, 2001)'
_computing_publication_material     'publCIF (Westrip, 2010)'
loop_
    _atom_site_type_symbol
    _atom_site_label
    _atom_site_fract_x
    _atom_site_fract_y
    _atom_site_fract_z
    _atom_site_U_iso_or_equiv
    _atom_site_adp_type
    _atom_site_calc_flag
    _atom_site_refinement_flags
    _atom_site_occupancy
    _atom_site_disorder_assembly
    _atom_site_disorder_group
    Cd Cd1 0.7500 0.2500 0.5000 0.02963(11) Uani d S 1 . .
    S S1 0.5000 0.07764(7) 0.2500 0.02981(18) Uani d SD 1 . .
    O O1 0.60887(16) 0.34194(16) 0.40281(15) 0.0409(4) Uani d D 1 . .
    O O2 0.65422(17) 0.07057(19) 0.50971(16) 0.0459(5) Uani d D 1 . .
    O O3 0.4869(9) 0.2093(3) 0.2565(9) 0.0469(19) Uani d PD 0.50 A -1
    O O4 0.5016(3) 0.0222(4) 0.3542(3) 0.0521(10) Uani d PD 0.50 A -1
    O O5 0.4146(3) 0.0243(4) 0.1823(3) 0.0525(11) Uani d PD 0.50 A -1
    O O6 0.6087(3) 0.0513(4) 0.1970(3) 0.0590(11) Uani d PD 0.50 A -1
    N N1 0.82340(17) 0.1877(2) 0.34004(15) 0.0371(4) Uani d . 1 . .
    N N2 0.8666(2) 0.0739(2) 0.19781(18) 0.0438(5) Uani d . 1 . .
    N N3 0.87109(16) 0.1946(2) 0.17182(16) 0.0347(4) Uani d . 1 . .
    C C1 0.8375(2) 0.0763(3) 0.2994(2) 0.0443(6) Uani d . 1 . .
    H H1 0.8276 0.0059 0.3396 0.053 Uiso calc R 1 . .
    C C2 0.8456(3) 0.2611(2) 0.2566(2) 0.0368(6) Uani d . 1 . .
    H H2 0.8433 0.3458 0.2583 0.044 Uiso calc R 1 . .
    C C3 0.8972(2) 0.2345(2) 0.0628(2) 0.0393(6) Uani d . 1 . .
    H H3A 0.9610 0.1902 0.0376 0.047 Uiso calc R 1 . .
    H H3B 0.9154 0.3205 0.0638 0.047 Uiso calc R 1 . .
    C C4 0.8012(2) 0.2132(3) -0.0145(2) 0.0382(5) Uani d . 1 . .
    H H4A 0.7828 0.1272 -0.0147 0.046 Uiso calc R 1 . .
    H H4B 0.8239 0.2350 -0.0864 0.046 Uiso calc R 1 . .
    H H11 0.579(3) 0.296(3) 0.358(2) 0.064(10) Uiso d D 1 . .
    H H12 0.619(3) 0.4147(14) 0.385(3) 0.062(10) Uiso d D 1 . .
    H H21 0.616(3) 0.056(4) 0.455(2) 0.078(12) Uiso d D 1 . .
    H H22 0.618(3) 0.040(4) 0.560(2) 0.088(14) Uiso d D 1 . .
loop_
    _atom_site_aniso_label
    _atom_site_aniso_U_11
    _atom_site_aniso_U_22
    _atom_site_aniso_U_33
    _atom_site_aniso_U_12
    _atom_site_aniso_U_13
    _atom_site_aniso_U_23
    Cd1 0.03598(16) 0.03235(16) 0.02057(15) -0.00111(8) 0.00354(10) -0.00067(8)
    S1 0.0366(4) 0.0257(4) 0.0271(4) 0.000 -0.0052(3) 0.000
    O1 0.0520(10) 0.0321(10) 0.0386(9) -0.0044(8) -0.0095(8) 0.0052(8)
    O2 0.0569(12) 0.0455(11) 0.0352(10) -0.0168(9) -0.0035(9) 0.0039(8)
    O3 0.063(5) 0.0271(13) 0.051(3) 0.011(3) -0.015(3) -0.009(3)
    O4 0.060(2) 0.068(3) 0.0287(18) -0.019(2) -0.0095(17) 0.0215(18)
    O5 0.065(3) 0.047(2) 0.045(2) -0.019(2) -0.028(2) 0.0080(18)
    O6 0.054(2) 0.064(3) 0.059(3) 0.005(2) 0.017(2) -0.012(2)
    N1 0.0476(11) 0.0398(12) 0.0240(9) 0.0033(9) 0.0033(8) -0.0036(8)
    N2 0.0611(14) 0.0348(11) 0.0357(11) 0.0066(10) 0.0042(10) -0.0007(9)
    N3 0.0382(10) 0.0387(11) 0.0273(10) -0.0016(9) 0.0004(8) -0.0009(9)
    C1 0.0628(16) 0.0365(13) 0.0336(12) -0.0015(12) 0.0049(12) 0.0030(10)
    C2 0.0476(15) 0.0340(13) 0.0287(13) -0.0014(9) 0.0025(11) -0.0054(9)
    C3 0.0392(13) 0.0501(16) 0.0287(13) -0.0042(10) 0.0063(11) 0.0036(10)
    C4 0.0464(14) 0.0427(13) 0.0254(11) -0.0018(12) 0.0024(10) -0.0020(11)
loop_
    _geom_bond_atom_site_label_1
    _geom_bond_atom_site_label_2
    _geom_bond_site_symmetry_2
    _geom_bond_distance
    _geom_bond_publ_flag
    Cd1 O1 . 2.3308(18) y
    Cd1 O1 7_656 2.3308(18) ?
    Cd1 O2 7_656 2.2923(19) ?
    Cd1 O2 . 2.2923(19) y
    Cd1 N1 . 2.297(2) y
    Cd1 N1 7_656 2.2967(19) ?
    S1 O4 . 1.437(3) ?
    S1 O3 . 1.456(3) ?
    S1 O5 . 1.461(3) ?
    S1 O6 . 1.511(3) ?
    O1 H11 . 0.84(3) ?
    O1 H12 . 0.84(3) ?
    O2 H21 . 0.84(3) ?
    O2 H22 . 0.83(3) ?
    N1 C1 . 1.334(3) ?
    N1 C2 . 1.345(4) ?
    N2 C1 . 1.319(3) ?
    N2 N3 . 1.365(3) ?
    N3 C2 . 1.325(4) ?
    N3 C3 . 1.467(4) ?
    C1 H1 . 0.9300 ?
    C2 H2 . 0.9300 ?
    C3 C4 . 1.533(4) ?
    C3 H3A . 0.9700 ?
    C3 H3B . 0.9700 ?
    C4 C4 7_655 1.530(5) ?
    C4 H4A . 0.9700 ?
    C4 H4B . 0.9700 ?
loop_
    _geom_angle_atom_site_label_1
    _geom_angle_atom_site_label_2
    _geom_angle_atom_site_label_3
    _geom_angle_site_symmetry_1
    _geom_angle_site_symmetry_3
    _geom_angle
    _geom_angle_publ_flag
    O2 Cd1 O2 7_656 . 180.0 ?
    O2 Cd1 N1 7_656 . 90.55(8) ?
    O2 Cd1 N1 . . 89.45(8) ?
    O2 Cd1 N1 7_656 7_656 89.45(8) ?
    O2 Cd1 N1 . 7_656 90.55(8) ?
    N1 Cd1 N1 . 7_656 180.0 ?
    O2 Cd1 O1 7_656 . 88.59(7) ?
    O2 Cd1 O1 . . 91.41(7) ?
    N1 Cd1 O1 . . 87.98(7) ?
    N1 Cd1 O1 7_656 . 92.02(7) ?
    O2 Cd1 O1 7_656 7_656 91.41(7) ?
    O2 Cd1 O1 . 7_656 88.59(7) ?
    N1 Cd1 O1 . 7_656 92.02(7) ?
    N1 Cd1 O1 7_656 7_656 87.98(7) ?
    O1 Cd1 O1 . 7_656 180.0 ?
    O4 S1 O3 . . 111.7(4) ?
    O4 S1 O5 . . 111.2(2) ?
    O3 S1 O5 . . 110.6(4) ?
    O4 S1 O6 . . 107.9(2) ?
    O3 S1 O6 . . 108.1(4) ?
    O5 S1 O6 . . 107.1(2) ?
    Cd1 O1 H11 . . 114(3) ?
    Cd1 O1 H12 . . 116(2) ?
    H11 O1 H12 . . 118(4) ?
    Cd1 O2 H21 . . 114(3) ?
    Cd1 O2 H22 . . 131(3) ?
    H21 O2 H22 . . 104(4) ?
    C1 N1 C2 . . 103.1(2) ?
    C1 N1 Cd1 . . 130.93(17) ?
    C2 N1 Cd1 . . 125.14(17) ?
    C1 N2 N3 . . 102.7(2) ?
    C2 N3 N2 . . 109.6(2) ?
    C2 N3 C3 . . 129.1(2) ?
    N2 N3 C3 . . 121.3(2) ?
    N2 C1 N1 . . 114.9(2) ?
    N2 C1 H1 . . 122.6 ?
    N1 C1 H1 . . 122.6 ?
    N3 C2 N1 . . 109.8(2) ?
    N3 C2 H2 . . 125.1 ?
    N1 C2 H2 . . 125.1 ?
    N3 C3 C4 . . 111.8(2) ?
    N3 C3 H3A . . 109.3 ?
    C4 C3 H3A . . 109.3 ?
    N3 C3 H3B . . 109.3 ?
    C4 C3 H3B . . 109.3 ?
    H3A C3 H3B . . 107.9 ?
    C4 C4 C3 7_655 . 113.0(3) ?
    C4 C4 H4A 7_655 . 109.0 ?
    C3 C4 H4A . . 109.0 ?
    C4 C4 H4B 7_655 . 109.0 ?
    C3 C4 H4B . . 109.0 ?
    H4A C4 H4B . . 107.8 ?
loop_
    _geom_torsion_atom_site_label_1
    _geom_torsion_atom_site_label_2
    _geom_torsion_atom_site_label_3
    _geom_torsion_atom_site_label_4
    _geom_torsion_site_symmetry_1
    _geom_torsion_site_symmetry_2
    _geom_torsion_site_symmetry_3
    _geom_torsion_site_symmetry_4
    _geom_torsion
    _geom_torsion_publ_flag
    O2 Cd1 N1 C1 7_656 . . . 156.6(2) ?
    O2 Cd1 N1 C1 . . . . -23.4(2) ?
    O1 Cd1 N1 C1 . . . . -114.8(2) ?
    O1 Cd1 N1 C1 7_656 . . . 65.2(2) ?
    O2 Cd1 N1 C2 7_656 . . . -35.6(2) ?
    O2 Cd1 N1 C2 . . . . 144.4(2) ?
    O1 Cd1 N1 C2 . . . . 52.9(2) ?
    O1 Cd1 N1 C2 7_656 . . . -127.1(2) ?
    C1 N2 N3 C2 . . . . 0.1(3) ?
    C1 N2 N3 C3 . . . . -177.9(2) ?
    N3 N2 C1 N1 . . . . -0.1(3) ?
    C2 N1 C1 N2 . . . . 0.0(3) ?
    Cd1 N1 C1 N2 . . . . 169.75(18) ?
    N2 N3 C2 N1 . . . . -0.2(3) ?
    C3 N3 C2 N1 . . . . 177.6(2) ?
    C1 N1 C2 N3 . . . . 0.1(3) ?
    Cd1 N1 C2 N3 . . . . -170.44(16) ?
    C2 N3 C3 C4 . . . . -103.8(3) ?
    N2 N3 C3 C4 . . . . 73.7(3) ?
    N3 C3 C4 C4 . . . 7_655 63.0(4) ?
loop_
    _geom_hbond_atom_site_label_D
    _geom_hbond_atom_site_label_H
    _geom_hbond_atom_site_label_A
    _geom_hbond_site_symmetry_A
    _geom_hbond_distance_DH
    _geom_hbond_distance_HA
    _geom_hbond_distance_DA
    _geom_hbond_angle_DHA
    _geom_hbond_publ_flag
    O1 H11 O3 . 0.84(3) 1.94(2) 2.765(10) 169(4) yes
    O1 H12 N2 4_655 0.84(3) 2.040(10)
                                    2.855(3) 165(4) yes
    O2 H21 O4 . 0.84(3) 1.910(10)
                                2.736(4) 167(4) yes
    O2 H21 O5 2_655 0.84(3) 1.79(2) 2.588(4) 158(4) yes
    O2 H22 O4 5_656 0.83(3) 1.94(2) 2.749(4) 162(4) yes
    O2 H22 O6 6_556 0.83(3) 1.99(2) 2.753(4) 152(4) yes
