# Supplementary material for: catena-Poly[[tetra­aqua­[μ2-1,4-bis­(1,2,4-triazol-1-yl)butane-κ2 N 4:N 4′]cadmium(II)] sulfate]
Source: Acta Crystallogr Sect E Struct Rep Online. 2010 Nov 10;66(Pt 12):m1529. doi: 10.1107/S1600536810045009 (PMC3011647; doi:10.1107/S1600536810045009)
Supplement: Supplementary file 2 [file e-66-m1529-Isup2.hkl]

# 
# h,k,l, Fc-squared, Fo-squared, sigma(Fo-squared) and status flag 
# 
data_I
_shelx_title '  C2/c' 
_shelx_refln_list_code          4 
_shelx_F_calc_maximum      337.81 
_exptl_crystal_F_000       952.00 
_reflns_d_resolution_high  0.7697 
 
loop_ 
 _symmetry_equiv_pos_as_xyz 
 'x, y, z' 
 '-x, y, -z+1/2' 
 'x+1/2, y+1/2, z' 
 '-x+1/2, y+1/2, -z+1/2' 
 '-x, -y, -z' 
 'x, -y, z-1/2' 
 '-x+1/2, -y+1/2, -z' 
 'x+1/2, -y+1/2, z-1/2' 
 
_cell_length_a    12.1858 
_cell_length_b    10.9733 
_cell_length_c    12.4916 
_cell_angle_alpha  90.000 
_cell_angle_beta   90.227 
_cell_angle_gamma  90.000 
 
_shelx_F_squared_multiplier     1.000 
 
loop_ 
 _refln_index_h 
 _refln_index_k 
 _refln_index_l 
 _refln_F_squared_calc 
 _refln_F_squared_meas 
 _refln_F_squared_sigma 
 _refln_observed_status 
   2   0   0    21319.45    19000.17    357.27 o 
   4   0   0      734.96      531.62     15.76 o 
   6   0   0      136.89      163.85      9.70 o 
   8   0   0    25238.44    24487.47    468.33 o 
  10   0   0     1110.34     1059.52     32.18 o 
  12   0   0     4606.32     4346.98    125.04 o 
  14   0   0      776.56      753.56     58.32 o 
   1   1   0     4575.34     4859.88     81.74 o 
   3   1   0    15858.96    13918.66    204.17 o 
   5   1   0     1565.41     1459.79     24.09 o 
   7   1   0      685.61      798.01     22.88 o 
   9   1   0      451.64      486.90     17.25 o 
  11   1   0      535.29      571.41     19.06 o 
  13   1   0      418.05      412.33     24.37 o 
  15   1   0       40.71       30.69      9.66 o 
   0   2   0    47235.13    36046.09   1165.79 o 
   2   2   0    51297.51    49335.50   1593.15 o 
   4   2   0    11891.20    11511.15    156.29 o 
   6   2   0    16045.99    14230.47    282.78 o 
   8   2   0     4538.65     4390.15     66.14 o 
  10   2   0     3935.35     3775.14     67.09 o 
  12   2   0      961.67      919.84     25.70 o 
  14   2   0     2032.21     2081.21     57.27 o 
   1   3   0    17714.72    17608.63    280.70 o 
   3   3   0     5961.07     6289.75     87.01 o 
   5   3   0      840.00      708.58     14.50 o 
   7   3   0        1.23        2.82      3.40 o 
   9   3   0      576.17      522.93     19.32 o 
  11   3   0      172.15      169.92     11.92 o 
  13   3   0       68.32       69.07      9.52 o 
  15   3   0        0.19       10.33      8.67 o 
   0   4   0    39256.26    37336.10    853.38 o 
   2   4   0    17259.24    17191.70    269.35 o 
   4   4   0    14822.44    14684.41    199.24 o 
   6   4   0     9344.71     8932.25    124.94 o 
   8   4   0     4399.42     4491.84     85.07 o 
  10   4   0     3038.50     3019.23     56.63 o 
  12   4   0     2030.33     2000.17     50.06 o 
  14   4   0     1025.52     1013.35     34.25 o 
   1   5   0      880.60      741.15     13.71 o 
   3   5   0     1858.10     2130.93     33.14 o 
   5   5   0      290.37      320.07      8.96 o 
   7   5   0      101.15      125.93      8.80 o 
   9   5   0      188.80      198.33     11.90 o 
  11   5   0       69.44       86.95     12.96 o 
  13   5   0        7.24        6.25      8.01 o 
   0   6   0    29001.75    27971.01   1099.03 o 
   2   6   0    11058.71    10309.85    222.69 o 
   4   6   0     8667.79     8594.46    132.22 o 
   6   6   0      937.20      939.58     26.29 o 
   8   6   0     7970.01     7733.54    163.99 o 
  10   6   0     2809.24     2790.05     62.52 o 
  12   6   0     2599.42     2488.00     59.81 o 
  14   6   0      188.92      180.43     17.46 o 
   1   7   0      474.18      500.38     13.45 o 
   3   7   0     2312.75     2267.28     40.89 o 
   5   7   0      257.54      227.00     13.60 o 
   7   7   0      710.97      703.43     23.89 o 
   9   7   0      255.48      268.27     17.14 o 
  11   7   0      177.40      146.32     14.52 o 
  13   7   0      137.12      128.77     14.49 o 
   0   8   0       70.14       63.82     10.41 o 
   2   8   0     6878.95     6900.99    139.93 o 
   4   8   0     7582.45     7414.99    226.25 o 
   6   8   0    10163.75    10068.66    272.60 o 
   8   8   0     1166.57     1119.16     38.75 o 
  10   8   0     1837.73     1697.04     45.47 o 
  12   8   0      703.27      729.55     37.56 o 
   1   9   0       24.49       15.50      5.91 o 
   3   9   0        2.26       -2.66      8.82 o 
   5   9   0       79.07       95.03     13.00 o 
   7   9   0       72.79       62.86      9.75 o 
   9   9   0       22.85       16.54      8.02 o 
  11   9   0       16.70        4.80      8.45 o 
   0  10   0     3311.79     3172.61     92.27 o 
   2  10   0     3732.55     3504.61     84.30 o 
   4  10   0     1167.89     1216.06     40.59 o 
   6  10   0     3483.54     3314.85     84.37 o 
   8  10   0     1672.14     1705.76     56.28 o 
  10  10   0      996.29     1013.10     43.81 o 
   1  11   0        0.04       -9.99      6.66 o 
   3  11   0      536.92      476.11     26.36 o 
   5  11   0       35.97       38.42     11.61 o 
   7  11   0       28.30       65.80     17.96 o 
   9  11   0      136.86      128.60     23.50 o 
   0  12   0     4383.96     4242.92    185.48 o 
   2  12   0     1037.59      862.69     36.36 o 
   4  12   0      989.45      953.80     37.85 o 
   6  12   0      442.43      420.07     76.21 o 
   8  12   0     1695.52     1711.64     63.54 o 
   1  13   0       46.26       37.77     24.12 o 
   3  13   0       99.30       80.73     15.53 o 
   5  13   0      364.80      318.27     34.57 o 
   0  14   0       83.05       46.31     25.48 o 
   2  14   0     1316.24     1179.66    104.41 o 
 -15   1   1      579.22      522.44     25.76 o 
 -13   1   1     2341.72     2473.90     66.88 o 
 -11   1   1     3046.73     2985.67     56.12 o 
  -9   1   1    14404.39    14017.92    194.29 o 
  -7   1   1    12945.58    12734.03    260.61 o 
  -5   1   1    16329.12    16423.74    243.39 o 
  -3   1   1       55.25       19.38      2.87 o 
  -1   1   1    20862.45    22851.99    425.17 o 
   3   1   1    94566.12    80016.15   2589.98 o 
   5   1   1     7957.80     7628.32    116.04 o 
   7   1   1     6410.56     6678.21     95.65 o 
   9   1   1     2473.01     2419.58     41.10 o 
  11   1   1     7432.44     7560.24    123.54 o 
  13   1   1     1792.41     1795.08     46.81 o 
  15   1   1      991.02      947.99     33.94 o 
 -14   2   1       43.81       35.38      9.33 o 
 -12   2   1        6.15        1.69      6.57 o 
 -10   2   1      222.18      182.74     11.55 o 
  -8   2   1     2098.02     2174.70     36.44 o 
  -6   2   1     3967.32     4040.84     64.97 o 
  -4   2   1      823.99      536.80     10.82 o 
  -2   2   1     2579.10     2794.52     44.31 o 
   0   2   1    26221.69    24490.26    619.65 o 
   2   2   1      283.99      295.65      9.69 o 
   4   2   1     1123.46     1126.33     21.39 o 
   6   2   1     3708.15     3436.79     51.76 o 
   8   2   1      194.18      177.49      8.79 o 
  10   2   1       76.79       76.00      8.21 o 
  12   2   1      458.27      417.35     17.42 o 
  14   2   1      110.54      125.99     14.01 o 
 -15   3   1     1096.62     1100.18     37.45 o 
 -13   3   1      746.47      740.19     30.90 o 
 -11   3   1     5760.16     5837.35    121.41 o 
  -9   3   1     2236.33     2091.12     62.12 o 
  -7   3   1    12917.05    12889.11    195.96 o 
  -5   3   1    21987.17    23716.53    318.40 o 
  -3   3   1    41150.09    39708.82    580.00 o 
  -1   3   1       37.63       44.69      3.69 o 
   1   3   1    17971.46    17995.91    263.95 o 
   3   3   1    21284.72    20712.54    277.56 o 
   5   3   1    24719.70    24173.89    328.80 o 
   7   3   1     5607.67     5208.31     95.21 o 
   9   3   1    10261.93     9907.06    155.61 o 
  11   3   1     1173.24     1168.44     29.32 o 
  13   3   1     2053.18     1927.59     55.31 o 
  15   3   1      519.13      508.42     33.29 o 
 -14   4   1      243.48      238.86     18.41 o 
 -12   4   1       87.42       52.01      8.99 o 
 -10   4   1      102.13      108.23     10.43 o 
  -8   4   1     1797.70     1839.39     36.95 o 
  -6   4   1       88.65       94.50      6.91 o 
  -4   4   1      330.63      355.79     20.20 o 
  -2   4   1     6805.02     8076.73    121.80 o 
   0   4   1     6767.09     7302.43    109.55 o 
   2   4   1       33.84       58.32      3.71 o 
   4   4   1        2.30       14.38      3.13 o 
   6   4   1      995.12      883.22     24.13 o 
   8   4   1      282.86      301.91     12.72 o 
  10   4   1      496.69      495.68     17.30 o 
  12   4   1      339.67      309.02     18.83 o 
  14   4   1       11.58       -2.16      7.26 o 
 -13   5   1     1188.20     1231.09     37.74 o 
 -11   5   1     2203.13     2267.02     53.72 o 
  -9   5   1     8609.45     8613.89    155.11 o 
  -7   5   1     3430.70     3579.88     76.55 o 
  -5   5   1    15466.09    15965.82    247.31 o 
  -3   5   1     5384.88     5636.63     79.73 o 
  -1   5   1    16216.82    15272.49    226.13 o 
   1   5   1     9630.25     8511.90    146.08 o 
   3   5   1    41224.23    39630.01    562.12 o 
   5   5   1     3593.16     3302.95     66.09 o 
   7   5   1     3085.98     3116.33     61.90 o 
   9   5   1     2734.40     2595.36     61.44 o 
  11   5   1     6557.35     6328.59    121.03 o 
  13   5   1      665.88      697.24     31.23 o 
 -14   6   1        7.48       10.47      9.31 o 
 -12   6   1       41.12       32.15      9.44 o 
 -10   6   1      193.68      179.47     15.31 o 
  -8   6   1      247.03      279.45     18.11 o 
  -6   6   1       30.98       23.35      6.50 o 
  -4   6   1      471.02      530.16     19.76 o 
  -2   6   1     4268.34     4352.82     69.99 o 
   0   6   1     8019.31     8066.09    122.07 o 
   2   6   1      146.17      121.93      5.51 o 
   4   6   1       85.78       83.45      8.42 o 
   6   6   1      494.22      525.33     17.35 o 
   8   6   1      658.70      646.91     23.03 o 
  10   6   1      114.87       97.83     11.86 o 
  12   6   1        0.96       -8.68      6.81 o 
  14   6   1        8.26        9.16      9.17 o 
 -13   7   1      448.73      450.84     24.86 o 
 -11   7   1     1708.06     1641.80     62.50 o 
  -9   7   1     3208.58     3167.62    113.50 o 
  -7   7   1     3373.06     3548.55     72.40 o 
  -5   7   1    10578.10    10648.10    185.72 o 
  -3   7   1     9477.99     9393.36    144.61 o 
  -1   7   1     3789.82     3521.29     59.40 o 
   1   7   1     8749.33     8275.88    127.23 o 
   3   7   1     9969.82     9822.06    150.49 o 
   5   7   1     3666.43     3595.97     70.82 o 
   7   7   1     3928.78     3957.59     85.61 o 
   9   7   1     3898.77     3612.33    131.70 o 
  11   7   1     1669.34     1568.58     46.24 o 
  13   7   1      509.90      480.05     24.70 o 
 -12   8   1       82.26       71.94     12.57 o 
 -10   8   1      220.64      197.16     16.07 o 
  -8   8   1      176.70      159.53     13.79 o 
  -6   8   1       43.91       47.71     13.35 o 
  -4   8   1        5.24        1.67      8.18 o 
  -2   8   1     2625.75     2493.86     55.28 o 
   0   8   1     1261.64     1245.91     30.36 o 
   2   8   1      164.84      188.26     11.61 o 
   4   8   1       65.87       61.81      8.04 o 
   6   8   1      861.95      863.97     31.41 o 
   8   8   1      801.28      768.17     28.03 o 
  10   8   1       18.92       12.41      8.38 o 
  12   8   1        9.79        4.66      8.73 o 
 -11   9   1     1135.02     1136.81     47.73 o 
  -9   9   1      791.85      796.25     28.67 o 
  -7   9   1     4196.12     3956.87    100.29 o 
  -5   9   1     1573.88     1538.35     46.98 o 
  -3   9   1    11102.05    10749.55    218.69 o 
  -1   9   1     4610.53     4630.84    175.38 o 
   1   9   1     4420.67     4283.08     81.80 o 
   3   9   1      299.94      282.64     19.24 o 
   5   9   1     8446.67     7901.69    174.33 o 
   7   9   1     2272.52     2290.76     89.16 o 
   9   9   1     2286.61     2324.19     60.74 o 
  11   9   1      243.49      189.31     16.99 o 
 -10  10   1        7.38       -2.96      9.95 o 
  -8  10   1      403.39      413.84     32.36 o 
  -6  10   1      633.78      700.00     30.97 o 
  -4  10   1        0.89       -7.93      6.81 o 
  -2  10   1       34.02       25.59      8.53 o 
   0  10   1     1067.23     1016.59     28.70 o 
   2  10   1       40.93       44.15     11.75 o 
   4  10   1       13.60       13.43      8.45 o 
   6  10   1     1166.12     1120.05     40.74 o 
   8  10   1        0.29        1.56      9.49 o 
  10  10   1       11.87        8.20     11.52 o 
  -9  11   1     1826.48     1884.19     96.99 o 
  -7  11   1     1058.46     1042.24     40.41 o 
  -5  11   1     1431.42     1380.75     58.09 o 
  -3  11   1      976.34      935.70     53.78 o 
  -1  11   1     4310.16     4039.30    113.59 o 
   1  11   1     3815.01     3616.89    148.41 o 
   3  11   1     3362.45     3203.11     81.05 o 
   5  11   1      910.23      738.88     81.70 o 
   7  11   1     1394.18     1378.39     78.67 o 
   9  11   1      344.52      286.60     24.81 o 
  -8  12   1       94.79       68.83     23.89 o 
  -6  12   1       16.70        4.83      9.28 o 
  -4  12   1        2.41       -5.45      8.64 o 
  -2  12   1      119.14      141.81     16.38 o 
   0  12   1       26.66        1.18     22.93 o 
   2  12   1       10.81       20.55      9.65 o 
   4  12   1      279.14      309.37     31.97 o 
   6  12   1        0.06        7.77     10.37 o 
   8  12   1        1.54       -2.37      9.96 o 
  -5  13   1      686.68      707.44     35.37 o 
  -3  13   1     1059.33     1028.96     40.53 o 
  -1  13   1     1414.29     1301.98     60.69 o 
   1  13   1     1657.78     1485.64     65.89 o 
   3  13   1     1123.25     1022.14     62.12 o 
   5  13   1     1166.99     1150.83     44.86 o 
  -2  14   1       22.79       36.56     22.70 o 
   0  14   1       12.65       32.65     15.92 o 
   2  14   1       91.40       58.59     31.76 o 
 -14   0   2     1791.23     1829.04     68.28 o 
 -12   0   2      764.57      795.54     38.29 o 
 -10   0   2     9944.85    10125.01    203.68 o 
  -8   0   2     5780.56     5442.89    112.77 o 
  -6   0   2    14395.68    13608.86    262.53 o 
  -4   0   2     1344.76     1058.93     25.53 o 
  -2   0   2   114112.43   112283.32   2108.75 o 
   0   0   2     2082.13     2150.59     55.80 o 
   2   0   2    30086.47    30753.43    584.20 o 
   4   0   2    49096.86    49315.81   1138.10 o 
   6   0   2    62446.54    56766.63   1068.91 o 
   8   0   2       40.82       34.28     11.60 o 
  10   0   2     1914.15     1998.04     53.88 o 
  12   0   2      838.07      866.90     43.04 o 
  14   0   2     2746.43     2672.24     90.11 o 
 -15   1   2       73.76       76.77     15.46 o 
 -13   1   2       73.79       63.95     11.92 o 
 -11   1   2      161.37      168.11     11.41 o 
  -9   1   2      864.51      849.17     22.53 o 
  -7   1   2      411.99      335.52     18.90 o 
  -5   1   2     1649.14     1319.60     22.18 o 
  -3   1   2     7067.04     6179.18    213.00 o 
  -1   1   2      120.39      332.11      7.79 o 
   1   1   2     2302.80     2856.87     40.39 o 
   3   1   2    31420.39    31196.80    415.03 o 
   5   1   2        8.97        1.21      2.75 o 
   7   1   2     2471.93     2404.30     39.23 o 
   9   1   2     3417.06     3261.38     71.96 o 
  11   1   2     1479.43     1441.10     29.73 o 
  13   1   2        0.06        6.10      7.09 o 
  15   1   2       20.20        4.59      7.89 o 
 -14   2   2     1035.64     1029.23     64.86 o 
 -12   2   2     1926.46     1937.86     47.90 o 
 -10   2   2     1821.44     1886.76     38.87 o 
  -8   2   2    11321.07    11511.37    198.78 o 
  -6   2   2    11452.74    10539.12    178.97 o 
  -4   2   2    15769.85    15727.76    233.29 o 
  -2   2   2    27495.13    27152.64    444.66 o 
   0   2   2    45684.95    42047.69    608.99 o 
   2   2   2     7741.25     8957.26    193.54 o 
   4   2   2    31936.10    31737.77    514.91 o 
   6   2   2    32037.06    31562.36    464.18 o 
   8   2   2     6170.46     6096.29     97.71 o 
  10   2   2      137.10      131.82      9.13 o 
  12   2   2     2433.01     2281.34     47.72 o 
  14   2   2     1122.36     1158.10     36.94 o 
 -15   3   2        6.13        3.56      9.10 o 
 -13   3   2        5.58        3.14     11.67 o 
 -11   3   2      125.91      110.65      9.71 o 
  -9   3   2       97.71       90.24      8.24 o 
  -7   3   2     1414.00     1513.23     30.56 o 
  -5   3   2      420.98      368.61     11.34 o 
  -3   3   2     6929.99     7003.49    106.57 o 
  -1   3   2      101.47       42.41      4.76 o 
   1   3   2     1291.39      977.20     17.96 o 
   3   3   2     2573.47     2768.58     41.31 o 
   5   3   2      471.91      464.27     11.86 o 
   7   3   2     1500.29     1479.20     27.30 o 
   9   3   2       37.34       50.39      8.61 o 
  11   3   2       89.55      105.99      9.90 o 
  13   3   2       11.90        6.94      6.54 o 
  15   3   2        7.95        2.76      8.30 o 
 -14   4   2     1189.19     1125.11     78.14 o 
 -12   4   2     1798.31     1790.08     49.67 o 
 -10   4   2     1598.79     1709.76     55.32 o 
  -8   4   2     5588.13     5971.24    103.90 o 
  -6   4   2    10929.52    10703.98    163.93 o 
  -4   4   2    15951.33    16927.19    252.07 o 
  -2   4   2    17569.18    18520.21    272.35 o 
   0   4   2    15367.17    14458.45    195.14 o 
   2   4   2    20844.00    22294.20    299.03 o 
   4   4   2    20760.21    20288.34    273.65 o 
   6   4   2     7776.95     7254.76    103.66 o 
   8   4   2     5299.46     5345.09     89.04 o 
  10   4   2     2063.66     1946.59     73.81 o 
  12   4   2     1514.60     1533.60     36.83 o 
  14   4   2      790.06      737.30     27.23 o 
 -13   5   2        0.35       -0.90      7.77 o 
 -11   5   2      176.41      172.78     14.41 o 
  -9   5   2      465.88      462.79     25.03 o 
  -7   5   2      167.18      181.21     10.09 o 
  -5   5   2       24.43       27.84      4.55 o 
  -3   5   2     3533.47     3573.32     58.11 o 
  -1   5   2     1309.15     1542.44     32.46 o 
   1   5   2      365.83      322.15      9.53 o 
   3   5   2      933.84     1024.73     18.98 o 
   5   5   2       78.22      104.91      6.61 o 
   7   5   2      649.09      615.13     17.89 o 
   9   5   2        7.16        0.02      4.90 o 
  11   5   2       11.84        8.39      6.68 o 
  13   5   2       49.33       45.61     10.51 o 
 -14   6   2     1241.31     1323.06     41.41 o 
 -12   6   2      667.58      726.18     39.83 o 
 -10   6   2     2868.05     3026.93     66.22 o 
  -8   6   2     1383.40     1290.44     34.27 o 
  -6   6   2    13478.56    13731.07    235.19 o 
  -4   6   2     8094.52     8450.40    147.79 o 
  -2   6   2    13084.97    13199.14    222.83 o 
   0   6   2     5907.40     6147.57    127.16 o 
   2   6   2    23751.74    22907.10    338.51 o 
   4   6   2     3563.27     3820.38    107.95 o 
   6   6   2     8879.47     8744.81    137.51 o 
   8   6   2     1735.07     1666.45     41.22 o 
  10   6   2     3893.70     3667.45     77.22 o 
  12   6   2      611.95      573.23     25.07 o 
  14   6   2     1191.64     1224.20     40.13 o 
 -13   7   2       63.06       62.48     11.86 o 
 -11   7   2      273.20      265.45     25.81 o 
  -9   7   2      320.04      338.68     18.64 o 
  -7   7   2       19.08       18.78      7.17 o 
  -5   7   2     1532.80     1516.52     36.81 o 
  -3   7   2     2298.99     2401.81     59.32 o 
  -1   7   2       97.70      135.48      7.91 o 
   1   7   2      190.42      219.53     12.84 o 
   3   7   2     5389.17     5328.67     85.95 o 
   5   7   2     1653.84     1732.00     40.25 o 
   7   7   2       70.67       66.65     10.46 o 
   9   7   2     1258.79     1213.88     39.57 o 
  11   7   2      407.21      469.40     23.22 o 
  13   7   2        0.05       -3.86      8.59 o 
 -12   8   2      626.82      591.36     26.57 o 
 -10   8   2      179.51      167.66     15.23 o 
  -8   8   2     5066.13     5025.50     99.21 o 
  -6   8   2     4522.28     4374.35     86.09 o 
  -4   8   2     7277.99     7268.83    131.54 o 
  -2   8   2     3572.43     3397.94     66.79 o 
   0   8   2    12184.41    12072.36    205.78 o 
   2   8   2     2818.51     2897.80     68.34 o 
   4   8   2     5602.35     5329.12    116.58 o 
   6   8   2     1592.49     1575.12     39.47 o 
   8   8   2     4943.71     5008.52     98.77 o 
  10   8   2     1127.10     1182.16     40.96 o 
  12   8   2     1335.15     1364.91     42.14 o 
 -11   9   2        5.99        6.15     10.41 o 
  -9   9   2       34.19       49.75     10.25 o 
  -7   9   2       25.83        6.24      6.87 o 
  -5   9   2       76.07       78.08      9.85 o 
  -3   9   2      182.17      162.99     15.48 o 
  -1   9   2      410.67      448.20     22.17 o 
   1   9   2       29.24       18.34     13.98 o 
   3   9   2     1225.05     1207.15     38.48 o 
   5   9   2      156.58      134.76     14.93 o 
   7   9   2       68.93       68.51     16.71 o 
   9   9   2      121.76      122.77     16.57 o 
  11   9   2       34.57       32.25     10.22 o 
 -10  10   2      521.71      540.94     31.59 o 
  -8  10   2     2349.98     2367.67     67.99 o 
  -6  10   2     1892.97     1986.65    117.01 o 
  -4  10   2     3377.24     3220.70     80.52 o 
  -2  10   2     2763.52     2720.66     69.79 o 
   0  10   2     4918.45     4707.21    106.85 o 
   2  10   2     1480.06     1577.56     38.90 o 
   4  10   2     2776.85     2534.01     67.28 o 
   6  10   2     1785.54     1655.70     54.11 o 
   8  10   2     1561.12     1547.64     60.80 o 
  10  10   2      845.56      846.65     38.83 o 
  -9  11   2        5.73        2.87     10.60 o 
  -7  11   2       41.43       41.92     15.47 o 
  -5  11   2       93.95      104.97     15.08 o 
  -3  11   2      742.37      710.12     30.67 o 
  -1  11   2        1.55       -2.25      7.73 o 
   1  11   2      132.22      138.05     13.29 o 
   3  11   2      720.37      685.40     30.00 o 
   5  11   2       90.92       91.45     14.40 o 
   7  11   2        7.85        5.62     13.33 o 
   9  11   2       56.37       33.39     13.17 o 
  -8  12   2      924.29      902.04     40.20 o 
  -6  12   2     2046.19     2076.39     63.68 o 
  -4  12   2      517.54      613.57     42.74 o 
  -2  12   2     2245.99     2264.44     64.30 o 
   0  12   2      685.99      594.46     37.98 o 
   2  12   2     1416.38     1338.56     85.38 o 
   4  12   2      994.19      963.26     38.29 o 
   6  12   2     2531.29     2445.17     71.40 o 
   8  12   2      444.90      444.74     39.65 o 
  -5  13   2      137.83      152.34     19.23 o 
  -3  13   2       46.76       42.21     12.90 o 
  -1  13   2       41.17       40.49     16.44 o 
   1  13   2      333.06      354.23     34.99 o 
   3  13   2      290.63      259.10     30.49 o 
   5  13   2       63.63       68.14     15.08 o 
  -2  14   2      145.18      138.94     25.09 o 
   0  14   2     1252.38     1293.97    120.37 o 
   2  14   2      230.00      171.91     32.84 o 
 -15   1   3      775.98      846.86     36.56 o 
 -13   1   3      716.37      746.49     30.35 o 
 -11   1   3     5262.48     4875.49    109.62 o 
  -9   1   3     8302.31     8320.32    131.44 o 
  -7   1   3    16237.47    17061.55    232.40 o 
  -5   1   3     7103.44     7208.03    122.77 o 
  -3   1   3    44254.17    42472.70   1371.77 o 
  -1   1   3    12185.66    13134.90    176.67 o 
   1   1   3    16560.25    17964.95    240.49 o 
   3   1   3      187.77      146.25     14.57 o 
   5   1   3    17243.69    17244.06    233.93 o 
   7   1   3    14837.91    14505.99    199.60 o 
   9   1   3    15192.38    14067.69    196.21 o 
  11   1   3     1523.88     1415.51     29.81 o 
  13   1   3      991.35      963.96     27.86 o 
  15   1   3      461.11      453.80     29.84 o 
 -14   2   3        0.25        4.91      7.80 o 
 -12   2   3        0.26       -8.81      5.87 o 
 -10   2   3     1357.30     1425.88     31.93 o 
  -8   2   3      637.61      748.16     22.27 o 
  -6   2   3        0.92        6.83      3.19 o 
  -4   2   3      832.83      742.37     13.93 o 
  -2   2   3      130.73      365.46      8.36 o 
   0   2   3    18959.21    18753.98    275.35 o 
   2   2   3     9872.95    10457.98    142.58 o 
   4   2   3     3921.69     4032.21     58.94 o 
   6   2   3     1484.93     1447.48     26.03 o 
   8   2   3     2415.03     2458.86     41.47 o 
  10   2   3       41.37       54.35      6.84 o 
  12   2   3      201.70      165.23     12.50 o 
  14   2   3      135.01      135.92     12.64 o 
 -15   3   3      332.45      290.78     25.62 o 
 -13   3   3     2704.17     2753.42     64.06 o 
 -11   3   3     2229.02     2233.43     64.21 o 
  -9   3   3     5404.88     5529.62     92.08 o 
  -7   3   3     5865.96     6348.40    101.49 o 
  -5   3   3    34839.13    36497.87    535.92 o 
  -3   3   3    16590.42    16903.59    250.42 o 
  -1   3   3     7445.67     8765.25    130.59 o 
   3   3   3    27752.44    25837.41    423.56 o 
   5   3   3     9836.43    10149.11    170.40 o 
   7   3   3    13369.54    13053.67    181.34 o 
   9   3   3     3686.73     3651.11     58.98 o 
  11   3   3     3747.79     3634.22     67.56 o 
  13   3   3      429.03      413.65     19.02 o 
  15   3   3     1221.42     1264.85     54.59 o 
 -14   4   3       22.24       16.46     15.38 o 
 -12   4   3      626.18      644.71     28.71 o 
 -10   4   3       43.86       43.35      7.12 o 
  -8   4   3        1.35        4.17      4.69 o 
  -6   4   3     4448.83     4377.96     72.31 o 
  -4   4   3       13.21       30.22      4.20 o 
  -2   4   3       92.83       77.56      7.00 o 
   0   4   3     2269.27     1904.14     29.79 o 
   2   4   3      464.60      340.64      9.95 o 
   4   4   3        5.01        3.45      3.14 o 
   6   4   3        8.89       10.43      3.89 o 
   8   4   3     1012.88     1082.21     26.04 o 
  10   4   3      153.40      143.30     11.25 o 
  12   4   3       11.75        2.38      6.02 o 
  14   4   3      145.80      146.99     13.34 o 
 -13   5   3     1398.20     1445.89     64.32 o 
 -11   5   3     4145.22     4159.10    110.08 o 
  -9   5   3     1273.73     1274.17     40.29 o 
  -7   5   3     6266.17     6477.31    117.89 o 
  -5   5   3     8877.69     8943.50    138.31 o 
  -3   5   3    15885.49    16373.56    221.84 o 
  -1   5   3    10002.96    10269.01    140.93 o 
   1   5   3    34738.41    35800.39    524.96 o 
   3   5   3     4777.86     4737.96     69.07 o 
   5   5   3     2563.36     2612.71     50.70 o 
   7   5   3     4929.06     5090.05     77.00 o 
   9   5   3    10811.19    10960.71    172.94 o 
  11   5   3      792.93      772.61     23.73 o 
  13   5   3      884.24      803.20     30.25 o 
 -14   6   3        1.65        1.76     12.06 o 
 -12   6   3       75.64       71.16     13.69 o 
 -10   6   3      241.09      255.84     17.08 o 
  -8   6   3        0.36        1.50      5.93 o 
  -6   6   3       54.34       34.35      7.00 o 
  -4   6   3     1547.00     1683.03     37.80 o 
  -2   6   3       12.92       21.35      6.70 o 
   0   6   3      299.02      326.26      9.68 o 
   2   6   3      499.67      491.73     12.14 o 
   4   6   3      117.87      111.46      6.65 o 
   6   6   3     1123.02     1053.01     23.68 o 
   8   6   3      110.35      101.41      9.28 o 
  10   6   3       91.63       85.22     11.10 o 
  12   6   3       85.99       87.46     12.26 o 
  14   6   3       34.16       18.98     10.02 o 
 -13   7   3     1182.62     1402.18     57.38 o 
 -11   7   3     2250.68     2414.13     58.42 o 
  -9   7   3      595.03      549.65     22.33 o 
  -7   7   3     3079.59     3026.77     64.07 o 
  -5   7   3     7367.78     7652.10    137.47 o 
  -3   7   3    10904.60    10826.48    186.95 o 
  -1   7   3     7053.29     7138.35    112.10 o 
   1   7   3    10430.17    10349.65    158.51 o 
   3   7   3     5411.18     5327.15     78.31 o 
   5   7   3     5117.49     5181.38     85.56 o 
   7   7   3     2585.23     2587.31     56.63 o 
   9   7   3     3074.32     2970.87     65.57 o 
  11   7   3     1118.94     1122.90     36.60 o 
  13   7   3      769.62      831.94     32.12 o 
 -12   8   3       23.40       10.03     10.63 o 
 -10   8   3      118.21      146.83     14.56 o 
  -8   8   3       51.02       55.70      9.87 o 
  -6   8   3      471.27      431.45     19.13 o 
  -4   8   3     2149.47     2022.38     46.06 o 
  -2   8   3       82.78       67.38     12.09 o 
   0   8   3       83.98       85.10      8.58 o 
   2   8   3      551.50      521.72     18.13 o 
   4   8   3     1103.26     1132.67     29.78 o 
   6   8   3     1767.32     1809.95     43.41 o 
   8   8   3       69.42       46.39      9.26 o 
  10   8   3       14.81        0.02      7.60 o 
  12   8   3       71.75       78.90     12.79 o 
 -11   9   3      587.61      615.57     27.79 o 
  -9   9   3     1246.69     1219.12     37.14 o 
  -7   9   3      141.88      137.28     13.15 o 
  -5   9   3     7916.89     7769.82    142.30 o 
  -3   9   3     3721.73     3666.30    104.52 o 
  -1   9   3     7229.51     6950.19    147.09 o 
   1   9   3     1142.44     1058.48     28.80 o 
   3   9   3    11998.16    11737.13    203.31 o 
   5   9   3     1482.74     1448.81     45.19 o 
   7   9   3     2323.79     2260.66     77.72 o 
   9   9   3      202.85      188.29     22.55 o 
  11   9   3     1695.24     1890.93     51.73 o 
 -10  10   3      205.32      193.02     19.19 o 
  -8  10   3      103.80       72.62     14.11 o 
  -6  10   3      238.12      245.71     20.75 o 
  -4  10   3        7.60       11.54      8.15 o 
  -2  10   3       36.95       42.44      9.98 o 
   0  10   3     1448.16     1452.39     51.38 o 
   2  10   3      593.54      544.05     24.78 o 
   4  10   3       79.43       80.83     12.87 o 
   6  10   3      342.41      356.05     25.07 o 
   8  10   3      620.06      676.35     32.46 o 
  10  10   3        0.45      -10.31     13.56 o 
  -9  11   3      378.03      315.00     25.72 o 
  -7  11   3     1024.57      987.20     39.62 o 
  -5  11   3      617.28      614.82     42.05 o 
  -3  11   3     4458.09     4609.22    108.34 o 
  -1  11   3     3518.43     3352.00     83.28 o 
   1  11   3     2962.49     2953.06     74.81 o 
   3  11   3      686.82      657.64     32.34 o 
   5  11   3     2817.99     2937.51    101.24 o 
   7  11   3      756.53      734.33     33.75 o 
   9  11   3      967.66     1043.87     43.34 o 
  -8  12   3       44.35       21.15     12.80 o 
  -6  12   3      132.30      144.20     18.17 o 
  -4  12   3        5.95        7.68      9.81 o 
  -2  12   3        7.12       24.57     10.33 o 
   0  12   3       86.26      106.33     14.61 o 
   2  12   3      194.58      203.38     26.02 o 
   4  12   3       79.72      107.45     15.08 o 
   6  12   3        0.05       11.01     10.81 o 
   8  12   3       18.24       33.73     13.09 o 
  -5  13   3     1162.81     1197.00     45.91 o 
  -3  13   3     1355.74     1424.09     77.83 o 
  -1  13   3     1152.84     1205.88     43.98 o 
   1  13   3      631.64      657.11     41.98 o 
   3  13   3     1469.00     1500.90     66.38 o 
   5  13   3      967.14     1005.87     41.75 o 
   0  14   3       21.70       15.50     15.33 o 
 -14   0   4      773.16      769.79     55.60 o 
 -12   0   4     1854.16     1954.53     67.73 o 
 -10   0   4     2416.86     2518.04     77.73 o 
  -8   0   4    11896.66    12077.86    237.16 o 
  -4   0   4    26296.98    26086.06    493.61 o 
   0   0   4    65378.08    59990.48   3241.05 o 
   2   0   4    14727.35    14721.23    281.74 o 
   4   0   4    26459.31    25682.84    487.67 o 
   6   0   4      576.61      538.94     19.12 o 
   8   0   4     7582.99     7855.72    160.48 o 
  10   0   4     5359.98     5253.30    114.89 o 
  12   0   4     5904.93     5436.24    121.75 o 
  14   0   4       14.96        7.54     11.31 o 
 -15   1   4       23.19       14.42      9.43 o 
 -13   1   4      308.62      327.91     24.11 o 
 -11   1   4        0.32        0.96      6.01 o 
  -9   1   4        7.63        3.69      4.90 o 
  -7   1   4     3013.34     3010.54     51.10 o 
  -5   1   4       95.35      141.04      6.21 o 
  -3   1   4      612.09      684.98     12.90 o 
  -1   1   4     6701.78     7419.46    101.74 o 
   1   1   4     2556.31     2429.67     36.28 o 
   3   1   4      461.73      736.18     14.64 o 
   5   1   4        7.52        1.40      3.29 o 
   7   1   4      442.95      411.18     12.35 o 
   9   1   4      668.91      689.67     18.17 o 
  11   1   4      446.13      434.84     15.62 o 
  13   1   4        0.11       -8.64      6.15 o 
  15   1   4        3.01        2.43      7.88 o 
 -14   2   4     1432.55     1436.41     41.86 o 
 -12   2   4     1202.41     1182.48     34.71 o 
 -10   2   4     3239.49     3358.14     61.02 o 
  -8   2   4     5620.60     5696.18     96.53 o 
  -6   2   4    10059.76    10576.88    212.68 o 
  -4   2   4    20151.17    21654.88    290.81 o 
  -2   2   4    30376.60    28696.40    382.26 o 
   0   2   4    17155.14    17403.18    256.35 o 
   2   2   4     9907.00     9896.74    135.70 o 
   4   2   4    33754.54    33323.34    446.20 o 
   6   2   4    11025.22    10756.06    149.96 o 
   8   2   4     3037.33     3170.81     51.57 o 
  10   2   4     4318.76     4214.25     67.63 o 
  12   2   4     1795.13     1770.40     40.50 o 
  14   2   4      516.48      469.10     21.49 o 
 -13   3   4       57.56       46.57     10.07 o 
 -11   3   4       35.24       10.18      6.66 o 
  -9   3   4        1.12        2.21      4.77 o 
  -7   3   4      292.94      279.88     11.78 o 
  -5   3   4      357.37      310.85     14.53 o 
  -3   3   4        1.29        0.29      2.57 o 
  -1   3   4     3741.72     4515.58     64.29 o 
   1   3   4     2425.12     2388.98     55.71 o 
   3   3   4        4.94       26.17      5.63 o 
   5   3   4       48.67       25.23      4.33 o 
   7   3   4      491.63      483.29     14.13 o 
   9   3   4      199.63      203.03     11.17 o 
  11   3   4        0.44        2.25      5.56 o 
  13   3   4       84.14       64.61      9.64 o 
 -14   4   4     1276.70     1301.25     47.88 o 
 -12   4   4     1216.21     1240.85     47.46 o 
 -10   4   4     3866.38     3995.30     71.32 o 
  -8   4   4     4209.49     4050.39     69.90 o 
  -6   4   4     8390.25     8581.55    133.70 o 
  -4   4   4     6870.36     7326.03    113.52 o 
  -2   4   4    19079.90    18631.61    251.15 o 
   0   4   4    19136.68    19610.12    264.20 o 
   2   4   4    21953.55    22295.03    516.94 o 
   4   4   4     5963.29     5728.86    142.29 o 
   6   4   4    10686.10    10940.08    167.99 o 
   8   4   4     3834.53     3807.17     60.91 o 
  10   4   4     2553.76     2634.36     52.14 o 
  12   4   4     1089.73     1100.69     30.45 o 
  14   4   4     1026.45     1008.37     42.14 o 
 -13   5   4        1.57       -2.64      7.70 o 
 -11   5   4       55.00       52.58      9.81 o 
  -9   5   4      556.08      608.43     22.27 o 
  -7   5   4       62.86       82.28      9.28 o 
  -5   5   4      325.89      376.22     14.55 o 
  -3   5   4      318.20      366.74      9.69 o 
  -1   5   4       34.18       25.72      3.70 o 
   1   5   4      204.59      184.00      8.22 o 
   3   5   4     1435.86     1355.11     26.68 o 
   5   5   4     1254.48     1162.76     23.16 o 
   7   5   4        4.55        2.94      4.31 o 
   9   5   4       25.64       36.39      7.14 o 
  11   5   4       79.14       71.26     13.47 o 
  13   5   4      246.51      240.75     19.11 o 
 -12   6   4     2373.61     2431.48     77.39 o 
 -10   6   4     1444.84     1582.95     41.81 o 
  -8   6   4     7943.85     7816.24    142.24 o 
  -6   6   4      974.14     1005.62     28.05 o 
  -4   6   4     4496.48     4290.32     80.95 o 
   0   6   4    42049.14    43515.47    637.03 o 
   2   6   4     6769.32     6984.05     99.65 o 
   4   6   4     7141.87     7184.26    103.27 o 
   6   6   4      705.39      692.50     17.28 o 
   8   6   4     6695.01     6746.72    111.42 o 
  10   6   4     1330.35     1394.86     38.94 o 
  12   6   4     2220.61     2245.28     56.30 o 
 -13   7   4      494.54      511.81     31.34 o 
 -11   7   4        0.54        6.88      8.30 o 
  -9   7   4        1.48       -6.25      6.40 o 
  -7   7   4     2758.14     2834.71     61.05 o 
  -5   7   4      943.75      923.88     48.76 o 
  -3   7   4       50.90      103.33     10.48 o 
  -1   7   4      711.46      732.62     18.80 o 
   1   7   4     2686.79     2605.48     46.90 o 
   3   7   4     2419.85     2335.14     38.92 o 
   5   7   4      791.95      789.75     18.67 o 
   7   7   4      575.60      565.55     21.38 o 
   9   7   4      120.26      131.65     13.01 o 
  11   7   4      385.85      461.25     34.13 o 
  13   7   4       97.88       56.82     12.44 o 
 -12   8   4      680.77      685.38     28.79 o 
 -10   8   4     3473.74     3737.64     80.68 o 
  -8   8   4     1627.73     1764.87     74.17 o 
  -6   8   4     3115.90     3156.99     70.74 o 
  -4   8   4     1965.51     1976.20     45.32 o 
  -2   8   4    10919.59    11058.39    192.24 o 
   0   8   4     2911.55     3054.79     54.43 o 
   2   8   4     7412.95     7302.71    151.25 o 
   4   8   4     2430.99     2529.08     83.72 o 
   6   8   4     8335.12     8332.91    175.36 o 
   8   8   4     1029.22     1015.46     31.51 o 
  10   8   4     1130.84     1106.97     35.35 o 
  12   8   4      261.59      274.16     20.69 o 
 -11   9   4       12.24       14.23      9.58 o 
  -9   9   4       23.94       12.85      8.20 o 
  -7   9   4       24.87       33.16      8.67 o 
  -5   9   4        0.78        1.91      8.63 o 
  -3   9   4      285.93      255.94     18.60 o 
  -1   9   4      236.90      233.16     17.04 o 
   1   9   4       93.40      121.97     10.74 o 
   3   9   4        7.25       13.77      6.23 o 
   5   9   4       55.95       51.81     11.50 o 
   7   9   4       78.08       71.99     14.10 o 
   9   9   4       79.13       89.51     15.16 o 
  11   9   4       22.51       22.60     14.88 o 
 -10  10   4     2279.00     2559.01     63.28 o 
  -8  10   4     1605.38     1576.10     51.54 o 
  -6  10   4      687.51      591.62     28.21 o 
  -4  10   4     1002.35      989.26     36.09 o 
  -2  10   4     6448.12     6658.17    171.72 o 
   0  10   4     2835.03     3151.78    102.07 o 
   2  10   4     2445.46     2322.32     86.53 o 
   4  10   4     2093.87     2133.42     60.00 o 
   6  10   4     2405.98     2545.53     69.87 o 
   8  10   4      544.67      589.86     62.91 o 
  10  10   4      956.59     1017.14     42.47 o 
  -9  11   4       24.79       17.30     12.19 o 
  -7  11   4      208.04      201.29     20.21 o 
  -5  11   4       77.54       64.20     12.82 o 
  -3  11   4        8.74       10.27      9.07 o 
  -1  11   4      111.02      104.54     13.92 o 
   1  11   4       47.14       61.84     11.48 o 
   3  11   4      165.36      155.62     17.01 o 
   5  11   4      143.91       99.62     15.14 o 
   7  11   4       65.13       43.78     12.85 o 
   9  11   4      104.88       84.46     16.48 o 
  -6  12   4      297.87      278.99     23.43 o 
  -4  12   4     1860.32     1754.92     81.42 o 
  -2  12   4     1340.08     1452.58     48.00 o 
   0  12   4     2350.72     2399.71     69.24 o 
   2  12   4      516.20      534.49     40.10 o 
   4  12   4     1342.80     1412.09     48.54 o 
   6  12   4      348.59      383.28     28.06 o 
  -5  13   4       22.10       11.42     11.21 o 
  -3  13   4      236.52      299.17     24.30 o 
  -1  13   4      358.03      331.69     30.22 o 
   1  13   4      102.54       83.20     20.32 o 
   3  13   4        8.48        7.51     15.00 o 
   5  13   4       57.99       24.80     15.21 o 
 -15   1   5      198.67      175.05     19.17 o 
 -13   1   5     2042.10     2053.43     51.66 o 
 -11   1   5     4317.47     4369.70     87.41 o 
  -9   1   5     6208.93     6474.86    105.24 o 
  -7   1   5     2797.31     2818.43     44.63 o 
  -5   1   5    24837.45    25800.46    346.51 o 
  -3   1   5    20194.88    21366.84    286.62 o 
  -1   1   5    18368.67    19323.53    319.98 o 
   1   1   5     7984.73     8182.22    132.84 o 
   3   1   5    26222.95    25963.68    382.67 o 
   5   1   5     3047.60     2991.34     46.73 o 
   7   1   5     5687.15     5400.90     80.59 o 
   9   1   5     2700.49     2570.32     44.80 o 
  11   1   5     5847.28     5777.84     98.94 o 
  13   1   5     1783.56     1768.13     46.19 o 
  15   1   5      885.90      913.80     33.67 o 
 -14   2   5        2.39        1.56      8.22 o 
 -12   2   5       49.97       60.89     10.35 o 
 -10   2   5      812.51      772.77     21.70 o 
  -8   2   5      226.33      183.60     14.95 o 
  -6   2   5      755.12      821.65     23.24 o 
  -4   2   5     2711.76     2719.40     41.24 o 
  -2   2   5    15844.38    16953.92    228.73 o 
   0   2   5      540.01      556.87     14.92 o 
   2   2   5      218.20      172.82      7.22 o 
   4   2   5     2878.03     2753.65     43.23 o 
   6   2   5     1595.76     1519.72     30.80 o 
   8   2   5      642.50      652.66     17.32 o 
  10   2   5        9.60       11.13      5.44 o 
  12   2   5      114.56      106.50     10.68 o 
  14   2   5      155.25      160.90     14.05 o 
 -13   3   5      726.94      696.83     26.84 o 
 -11   3   5     2714.76     2667.71     59.09 o 
  -9   3   5     2553.18     2496.65     47.89 o 
  -7   3   5    16821.54    17245.03    259.93 o 
  -5   3   5    12768.65    12782.70    193.41 o 
  -3   3   5    14418.48    15461.33    209.78 o 
  -1   3   5     7112.72     7924.00    109.91 o 
   1   3   5    17044.60    15645.20    212.20 o 
   3   3   5     4806.08     5412.71     78.41 o 
   5   3   5    12496.50    13249.47    229.82 o 
   7   3   5     7791.79     7352.21    128.15 o 
   9   3   5     6151.60     6141.50     93.18 o 
  11   3   5      547.97      540.24     22.42 o 
  13   3   5     1966.59     1956.98     45.42 o 
 -14   4   5      109.04      102.48     17.14 o 
 -12   4   5        8.20        4.55      7.56 o 
 -10   4   5       18.43       13.24      6.85 o 
  -8   4   5      615.57      584.17     24.16 o 
  -6   4   5     1112.15     1122.33     33.05 o 
  -4   4   5       42.37       63.89      5.77 o 
  -2   4   5      417.29      365.12      9.92 o 
   0   4   5     2082.26     2150.96     34.21 o 
   2   4   5       10.04       12.33      3.61 o 
   4   4   5       76.74       85.69      6.77 o 
   6   4   5      880.95      861.33     19.72 o 
   8   4   5       48.84       27.32      6.02 o 
  10   4   5      252.60      255.90     15.34 o 
  12   4   5      229.69      230.35     18.19 o 
  14   4   5        0.09        2.37      7.58 o 
 -13   5   5     1790.51     1910.71     54.33 o 
 -11   5   5     2136.09     2159.31     52.26 o 
  -9   5   5     4570.19     4545.75     89.35 o 
  -7   5   5     5008.53     5129.45    112.00 o 
  -5   5   5     9249.90     9377.20    163.17 o 
  -3   5   5     1466.51     1523.61     26.42 o 
  -1   5   5    14693.90    14915.62    203.63 o 
   3   5   5    13230.02    13521.87    186.37 o 
   5   5   5     1958.45     2049.48     39.01 o 
   7   5   5     5886.01     5851.91     97.90 o 
   9   5   5     1669.93     1724.87     38.10 o 
  11   5   5     2259.47     2337.86     49.66 o 
  13   5   5     1020.80     1070.05     31.65 o 
 -12   6   5        3.03        8.62      8.26 o 
 -10   6   5       43.14       31.02     13.37 o 
  -8   6   5      161.70      137.21     12.40 o 
  -6   6   5       75.61       66.71      9.97 o 
  -4   6   5       27.53       21.80      6.06 o 
  -2   6   5     1252.07     1076.13     23.50 o 
   0   6   5      422.51      407.03     11.38 o 
   2   6   5      164.95      183.00      8.66 o 
   4   6   5     1009.81      977.49     22.68 o 
   6   6   5       91.70      111.08      8.15 o 
   8   6   5        9.61        9.60      5.62 o 
  10   6   5       52.32       54.12      9.97 o 
  12   6   5       26.59       26.36      9.63 o 
 -11   7   5      772.71      715.32     32.26 o 
  -9   7   5     3689.51     3821.90     79.78 o 
  -7   7   5     5562.85     5746.61    109.21 o 
  -5   7   5     4744.65     4946.85    109.00 o 
  -3   7   5      641.39      717.23     26.03 o 
  -1   7   5     7832.28     7902.86    145.97 o 
   1   7   5    10226.20    10029.43    182.03 o 
   3   7   5     9540.48     9579.93    166.11 o 
   5   7   5     2300.66     2263.62     39.61 o 
   7   7   5     3808.88     3833.90     77.78 o 
   9   7   5     1779.16     1786.69     59.98 o 
  11   7   5     1015.01      988.08     33.50 o 
 -12   8   5       34.29       16.33     10.07 o 
 -10   8   5      388.13      392.28     22.83 o 
  -8   8   5      343.33      410.74     28.50 o 
  -6   8   5       95.06       96.42     10.76 o 
  -4   8   5      114.38       77.39     15.22 o 
  -2   8   5      846.63      818.89     34.42 o 
   0   8   5      499.69      585.68     19.70 o 
   2   8   5     1683.10     1790.35     52.65 o 
   4   8   5     1249.68     1294.93     33.66 o 
   6   8   5       16.81        4.46      8.69 o 
   8   8   5       57.97       55.35      9.77 o 
  10   8   5      214.55      226.53     17.51 o 
  12   8   5      221.15      204.75     18.61 o 
 -11   9   5     1124.16     1058.71     36.32 o 
  -9   9   5      782.08      809.68     29.12 o 
  -7   9   5     5608.38     6019.97    119.17 o 
  -5   9   5     1352.49     1482.54     39.20 o 
  -3   9   5     3467.68     3495.17     71.85 o 
  -1   9   5      481.82      545.32     23.85 o 
   1   9   5    10411.60    10168.61    177.59 o 
   3   9   5     2099.64     2197.22     49.28 o 
   5   9   5     5679.25     5624.32    125.61 o 
   7   9   5      690.10      655.84     30.40 o 
   9   9   5     2281.49     2397.81     69.10 o 
  11   9   5       83.71       81.44     16.30 o 
 -10  10   5      201.31      212.02     18.24 o 
  -8  10   5      110.18       56.84     11.00 o 
  -6  10   5        1.60       11.12      8.98 o 
  -4  10   5      604.00      576.88     26.84 o 
  -2  10   5      681.47      687.19     41.49 o 
   0  10   5      147.70      187.82     16.63 o 
   2  10   5       38.31       28.07      7.74 o 
   4  10   5      313.44      298.71     21.54 o 
   6  10   5      761.76      796.31     64.70 o 
   8  10   5       72.20       46.17     12.86 o 
  10  10   5        1.69        9.50     11.53 o 
  -7  11   5      409.46      397.40     27.56 o 
  -5  11   5     1738.55     1803.01     98.29 o 
  -3  11   5      909.98      820.10     43.06 o 
  -1  11   5     2740.02     2731.07     71.59 o 
   1  11   5     2104.78     2191.52     60.51 o 
   3  11   5     5469.29     5831.49    164.12 o 
   5  11   5      607.64      579.97     43.10 o 
   7  11   5      456.47      486.03     29.91 o 
  -6  12   5       13.27       14.54     11.37 o 
  -4  12   5        2.54       12.82      9.70 o 
  -2  12   5      152.79      140.36     16.65 o 
   0  12   5      156.47      149.89     16.82 o 
   2  12   5       16.43       38.19     15.31 o 
   4  12   5       57.54       44.44     12.57 o 
   6  12   5       25.18       20.98     12.50 o 
  -3  13   5      957.08      887.77     37.80 o 
  -1  13   5      839.10      764.74     39.59 o 
   1  13   5     1707.64     1896.26     75.38 o 
   3  13   5      819.86      847.70     47.99 o 
 -14   0   6     1094.78     1057.74     50.22 o 
 -12   0   6      919.84      900.99     43.54 o 
 -10   0   6     7136.57     7353.69    273.24 o 
  -8   0   6     2680.41     2835.76     82.14 o 
  -6   0   6     5825.64     6447.90    130.51 o 
  -4   0   6     2198.03     2096.55     51.34 o 
  -2   0   6    36043.12    36965.74    855.39 o 
   0   0   6    26859.01    28748.33    672.85 o 
   2   0   6    46367.42    47346.58   1149.42 o 
   4   0   6     7245.41     7146.47    143.89 o 
   6   0   6     7867.56     7807.67    158.33 o 
   8   0   6      725.20      783.53     27.64 o 
  10   0   6     5650.71     5616.25    134.55 o 
  12   0   6      560.80      569.22     26.98 o 
  14   0   6     1075.40      977.03     48.20 o 
 -13   1   6       57.76       63.15     15.59 o 
 -11   1   6        6.21        3.18      6.55 o 
  -9   1   6        0.32       -5.21      4.31 o 
  -7   1   6      585.95      630.67     17.40 o 
  -5   1   6     2809.42     2834.35     43.70 o 
  -3   1   6       54.38       38.43      3.96 o 
  -1   1   6       13.91       47.32      4.42 o 
   1   1   6      163.60      159.32      7.19 o 
   3   1   6      820.03      825.68     27.72 o 
   5   1   6      958.94      990.99     20.34 o 
   7   1   6      266.41      293.90     11.82 o 
   9   1   6      528.64      534.05     17.74 o 
  11   1   6       86.74       84.97      8.72 o 
  13   1   6        2.32       -0.61      6.21 o 
 -14   2   6      961.38      954.53     33.45 o 
 -12   2   6     1030.54     1113.23     34.02 o 
 -10   2   6     2016.13     2007.47     66.80 o 
  -8   2   6     4579.46     4675.73     78.74 o 
  -6   2   6     5630.73     5795.88    120.20 o 
  -4   2   6    20063.65    20928.02    308.08 o 
  -2   2   6    22218.98    23756.24    319.23 o 
   0   2   6     6732.11     6466.91    114.82 o 
   2   2   6    16946.91    17207.10    233.51 o 
   4   2   6    19091.17    18892.62    257.09 o 
   6   2   6     6885.26     7025.78    102.06 o 
   8   2   6     4365.48     4288.14     67.73 o 
  10   2   6     1921.55     1969.86     50.67 o 
  12   2   6     1086.37     1118.22     30.73 o 
  14   2   6      419.89      383.14     20.77 o 
 -13   3   6        0.45        7.33     10.10 o 
 -11   3   6       39.72       18.07      5.54 o 
  -9   3   6      109.07      101.12     13.40 o 
  -7   3   6        0.09       -1.10      4.28 o 
  -5   3   6      758.54      796.01     25.16 o 
  -3   3   6      371.71      350.40     10.86 o 
  -1   3   6     1960.69     1936.73     31.33 o 
   1   3   6      788.74      897.23     17.60 o 
   3   3   6      674.24      711.94     15.94 o 
   5   3   6     1251.59     1274.29     24.97 o 
   7   3   6      218.18      237.00     11.44 o 
   9   3   6       84.28       79.13      8.18 o 
  11   3   6       11.51        4.11      5.75 o 
  13   3   6       19.77       19.97      8.11 o 
 -14   4   6      810.81      835.82     41.90 o 
 -12   4   6     1324.43     1360.67     46.55 o 
 -10   4   6     1317.63     1261.47     51.13 o 
  -8   4   6     5641.38     5859.02     97.07 o 
  -6   4   6     5902.80     5935.73     96.21 o 
  -4   4   6    10875.12    11039.79    168.50 o 
  -2   4   6    10153.72    10330.18    143.00 o 
   0   4   6    15249.36    15797.71    215.39 o 
   2   4   6     4932.79     4693.06     69.37 o 
   4   4   6    13619.74    13999.37    193.44 o 
   6   4   6     8297.00     8757.65    125.80 o 
   8   4   6     3321.81     3354.12     68.12 o 
  10   4   6      941.76      918.72     26.09 o 
  12   4   6     1512.03     1611.90     39.45 o 
  14   4   6      401.71      388.09     28.63 o 
 -13   5   6      177.79      195.88     25.78 o 
 -11   5   6       69.90       75.38     14.43 o 
  -9   5   6      308.38      383.51     22.57 o 
  -7   5   6       64.22       76.01      9.29 o 
  -5   5   6        3.52        4.22      7.02 o 
  -3   5   6     2902.19     2808.66     49.39 o 
  -1   5   6       10.38       21.48      6.36 o 
   1   5   6        6.90        7.12      3.23 o 
   3   5   6     3627.70     3777.32     58.32 o 
   5   5   6       13.22        5.78      4.59 o 
   7   5   6       22.73       13.88      5.37 o 
   9   5   6      266.72      265.36     13.26 o 
  11   5   6      257.83      276.14     18.46 o 
  13   5   6       18.42       13.56      8.43 o 
 -12   6   6      297.82      281.56     19.69 o 
 -10   6   6     4627.51     4500.38     91.14 o 
  -8   6   6     3360.03     3311.82     69.40 o 
  -6   6   6     6815.80     7159.36    129.97 o 
  -4   6   6      985.91     1007.26     27.31 o 
  -2   6   6    12745.30    13381.05    227.56 o 
   0   6   6     3560.93     3617.50     61.68 o 
   2   6   6    12376.71    12309.67    195.91 o 
   4   6   6     3365.81     3591.10     57.06 o 
   6   6   6    10059.99     9989.77    156.92 o 
   8   6   6      887.14      816.88     21.19 o 
  10   6   6     1991.34     2028.30     58.33 o 
  12   6   6      390.04      455.78     34.32 o 
 -11   7   6       35.31       44.46     10.28 o 
  -9   7   6      157.39      134.33     13.65 o 
  -7   7   6     1152.54     1093.05     31.88 o 
  -5   7   6      960.99      951.15     31.40 o 
  -3   7   6       39.52       18.55      6.30 o 
  -1   7   6     1422.10     1270.05     36.51 o 
   1   7   6     3534.01     3358.09     59.00 o 
   3   7   6     1286.42     1352.71     29.98 o 
   5   7   6      346.66      356.68     14.54 o 
   7   7   6       26.82       34.69      7.24 o 
   9   7   6      846.71      890.67     31.19 o 
  11   7   6      224.22      220.53     18.19 o 
 -10   8   6      428.99      375.27     22.09 o 
  -8   8   6     3119.42     3056.91     67.37 o 
  -6   8   6     3648.33     3630.32    126.29 o 
  -4   8   6    11186.65    11677.27    204.33 o 
  -2   8   6     1344.16     1493.84     37.26 o 
   0   8   6     1724.05     1842.84     38.52 o 
   2   8   6      771.00      788.65     24.40 o 
   4   8   6    11078.46    11295.41    226.39 o 
   6   8   6     2920.60     3024.91     65.88 o 
   8   8   6     2249.34     2260.83     64.13 o 
  10   8   6      445.65      461.16     24.01 o 
  -9   9   6        3.11        2.02      7.72 o 
  -7   9   6       15.81       -3.32      7.27 o 
  -5   9   6       11.49       10.06      7.15 o 
  -3   9   6      442.09      441.49     19.39 o 
  -1   9   6       43.98       33.61     10.91 o 
   1   9   6       11.47        8.24      6.08 o 
   3   9   6      119.70      120.21     26.12 o 
   5   9   6        0.39        4.88     12.25 o 
   7   9   6       31.91       24.36     11.13 o 
   9   9   6        0.00       -0.14     10.20 o 
  -8  10   6     1116.99     1175.43     37.15 o 
  -6  10   6     2129.22     2140.20     79.67 o 
  -4  10   6     4435.05     4426.25    196.41 o 
  -2  10   6     1262.64     1292.68     51.37 o 
   0  10   6      792.34      756.43     36.80 o 
   2  10   6     1915.23     1995.92     47.19 o 
   4  10   6     4121.97     4371.99    102.63 o 
   6  10   6     1043.85     1059.37     39.44 o 
   8  10   6      971.63      915.84     55.04 o 
  -7  11   6       11.20       31.37     13.88 o 
  -5  11   6        0.96        1.06      9.01 o 
  -3  11   6       15.05       11.10      9.23 o 
  -1  11   6      154.82      134.03     23.13 o 
   1  11   6      143.15      156.26     16.72 o 
   3  11   6        0.51        7.15     14.49 o 
   5  11   6        1.76        4.01      9.73 o 
   7  11   6       71.54       73.40     14.86 o 
  -6  12   6     1362.32     1390.85     62.90 o 
  -4  12   6      874.04      847.48     36.11 o 
  -2  12   6     1526.04     1536.27     50.08 o 
   0  12   6      358.74      312.72     23.25 o 
   2  12   6     1893.88     1914.33     72.86 o 
   4  12   6      920.30     1062.37     51.80 o 
   6  12   6      978.15     1122.05     53.53 o 
  -1  13   6       11.96        5.41     11.43 o 
   1  13   6        9.15        2.86     13.24 o 
 -13   1   7     2049.70     2161.90     63.02 o 
 -11   1   7     3148.07     3206.56     94.68 o 
  -9   1   7     1977.25     2051.36     46.85 o 
  -7   1   7    12141.34    12553.67    245.13 o 
  -5   1   7     9640.67     9745.29    135.87 o 
  -3   1   7     8045.93     7467.06    115.71 o 
  -1   1   7     3770.77     3917.33     95.30 o 
   1   1   7    34560.59    36042.79    529.27 o 
   3   1   7     7957.34     8201.47    115.85 o 
   5   1   7     6068.00     6271.51    101.06 o 
   7   1   7     1936.58     1883.66     44.81 o 
   9   1   7     6414.30     6316.19     99.34 o 
  11   1   7     1406.21     1356.77     33.70 o 
  13   1   7     1249.14     1290.57     34.78 o 
 -14   2   7       76.07       63.30     16.20 o 
 -12   2   7      139.99      136.31     16.03 o 
 -10   2   7       72.88       85.96     10.14 o 
  -8   2   7        0.65        1.23      4.68 o 
  -6   2   7      614.90      676.53     23.31 o 
  -4   2   7     6053.98     6227.50     96.78 o 
  -2   2   7       42.27       63.13      4.89 o 
   0   2   7     1197.08     1238.82     25.07 o 
   2   2   7     2395.49     2365.08     37.93 o 
   4   2   7     4406.40     4370.73     66.06 o 
   6   2   7      394.50      357.80     12.71 o 
   8   2   7       53.28       71.03      7.44 o 
  10   2   7      118.73      113.34      9.70 o 
  12   2   7      149.32      152.55     11.74 o 
  14   2   7      159.84      149.02     14.22 o 
 -13   3   7     3355.38     3441.46    110.18 o 
 -11   3   7     1567.98     1475.85     57.85 o 
  -9   3   7     2453.61     2567.53     56.04 o 
  -7   3   7     2232.46     2385.49     45.04 o 
  -5   3   7    19658.72    19714.90    294.41 o 
  -3   3   7    10949.26    10748.90    149.00 o 
  -1   3   7    14315.09    14092.83    192.71 o 
   1   3   7     3416.23     3525.26     53.46 o 
   3   3   7     8034.98     8559.96    121.23 o 
   5   3   7     4607.60     4872.00     73.86 o 
   7   3   7    10763.68    10737.87    153.10 o 
   9   3   7     1472.24     1473.34     38.31 o 
  11   3   7     2011.35     1942.33     42.32 o 
  13   3   7      531.14      559.86     23.19 o 
 -12   4   7       64.97       84.68     17.56 o 
 -10   4   7      444.45      498.13     24.54 o 
  -8   4   7       35.80       21.57      7.03 o 
  -6   4   7      567.35      632.73     18.14 o 
  -4   4   7      330.08      330.70     13.97 o 
  -2   4   7        0.18        6.10      3.43 o 
   0   4   7     1629.28     1649.05     28.60 o 
   2   4   7      937.31      850.70     28.95 o 
   4   4   7      421.27      470.36     13.85 o 
   6   4   7      647.70      697.83     18.41 o 
   8   4   7     1278.84     1307.36     28.32 o 
  10   4   7       13.28       25.27      7.07 o 
  12   4   7       27.36       16.35      7.53 o 
 -13   5   7      603.50      642.57     40.51 o 
 -11   5   7     1516.65     1455.27     46.83 o 
  -9   5   7     2695.02     2771.91     70.72 o 
  -7   5   7     9798.46     9466.35    194.67 o 
  -5   5   7     1716.92     1754.78     40.09 o 
  -3   5   7     7776.53     8250.78    129.13 o 
  -1   5   7    10861.41    11025.70    153.54 o 
   1   5   7    11211.80    11253.76    172.13 o 
   3   5   7      994.11     1002.88     21.53 o 
   5   5   7     8470.75     8510.13    158.68 o 
   7   5   7     3294.99     3500.16     57.90 o 
   9   5   7     3008.35     3016.62     53.16 o 
  11   5   7      716.73      675.44     23.40 o 
  13   5   7     1264.93     1348.84     37.16 o 
 -12   6   7        6.60        3.37      9.81 o 
 -10   6   7       40.93       53.15     12.00 o 
  -8   6   7       24.87       12.30      8.73 o 
  -6   6   7        0.03       -3.72      8.88 o 
  -4   6   7     1542.57     1515.40     36.50 o 
  -2   6   7       76.42       84.88      8.84 o 
   0   6   7      162.08      165.21     10.02 o 
   2   6   7      123.37      118.11     10.39 o 
   4   6   7      533.15      517.01     15.19 o 
   6   6   7      118.61       91.38      8.21 o 
   8   6   7       22.88        9.85      5.29 o 
  10   6   7       71.48       73.41      9.68 o 
  12   6   7        1.96       10.02      9.53 o 
 -11   7   7     1089.50     1047.73     40.47 o 
  -9   7   7     1481.32     1422.74     46.60 o 
  -7   7   7     3633.94     3699.55     88.99 o 
  -5   7   7     4290.83     4423.83    169.23 o 
  -3   7   7     6668.72     6683.47    142.07 o 
  -1   7   7     5473.05     5624.98    104.28 o 
   1   7   7     3775.34     4108.14     78.44 o 
   3   7   7     1216.94     1219.49     28.48 o 
   5   7   7     4010.55     4214.94     68.79 o 
   7   7   7     4835.07     4747.07     82.77 o 
   9   7   7     2036.42     2108.15     70.36 o 
  11   7   7      304.85      277.52     20.22 o 
 -10   8   7      334.74      347.75     25.57 o 
  -8   8   7        0.13       -0.90      8.42 o 
  -6   8   7       44.89       64.36     12.21 o 
  -4   8   7      842.78      837.73     31.15 o 
  -2   8   7      490.39      457.00     51.84 o 
   0   8   7      605.45      698.63     23.05 o 
   2   8   7      312.55      322.33     17.22 o 
   4   8   7       22.68       17.54      8.73 o 
   6   8   7      132.57      136.29     12.87 o 
   8   8   7      314.68      330.06     24.38 o 
  10   8   7      226.94      255.01     22.99 o 
  -9   9   7     1087.50     1180.99     43.59 o 
  -7   9   7      342.25      283.95     21.99 o 
  -5   9   7     4594.65     4455.17    164.30 o 
  -1   9   7     7236.99     7516.21    160.06 o 
   1   9   7      163.08      151.55     18.14 o 
   3   9   7     2768.25     2815.01     60.61 o 
   5   9   7     1287.89     1314.94     36.32 o 
   7   9   7     4370.22     4551.92    108.10 o 
   9   9   7      436.57      473.59     30.40 o 
  -8  10   7       19.06       -1.36      9.52 o 
  -6  10   7      158.34      148.67     16.52 o 
  -4  10   7      165.42      199.92     37.54 o 
  -2  10   7      125.05      110.91     17.81 o 
   0  10   7       13.50       30.61     11.86 o 
   2  10   7      585.96      620.68     33.20 o 
   4  10   7      271.95      248.34     19.65 o 
   6  10   7        7.83       -3.97     11.42 o 
   8  10   7       67.77       76.83     18.40 o 
  -7  11   7     1335.53     1511.01     63.47 o 
  -5  11   7      857.18      817.96     43.59 o 
  -3  11   7     1811.00     1875.50     68.84 o 
  -1  11   7     1023.17     1083.85     66.07 o 
   1  11   7     3466.94     3633.11    109.36 o 
   3  11   7     1052.19     1050.75     51.47 o 
   5  11   7     1079.67     1142.10     51.25 o 
   7  11   7      708.39      738.90     41.84 o 
  -4  12   7      220.94      223.99     46.26 o 
  -2  12   7        0.02       -4.27     10.96 o 
   0  12   7       32.29       26.27     27.18 o 
   2  12   7       45.57       41.60     14.38 o 
   4  12   7        5.68       -3.85     18.34 o 
 -12   0   8     3810.20     4159.58    176.76 o 
 -10   0   8     2919.07     2876.14    129.54 o 
  -8   0   8     4111.39     4242.13    171.10 o 
  -6   0   8      672.43      743.11     31.08 o 
  -4   0   8    19979.69    20595.68    488.58 o 
  -2   0   8     3664.05     3895.43    105.31 o 
   0   0   8    14962.02    15101.23    363.27 o 
   2   0   8    11393.36    11056.50    407.77 o 
   4   0   8    31374.93    31448.29    741.21 o 
   6   0   8      319.23      315.46     17.55 o 
   8   0   8     6244.07     6587.68    140.57 o 
  10   0   8      995.62     1014.72     35.82 o 
  12   0   8     1719.41     1792.19     71.58 o 
 -13   1   8      113.07       88.11     17.33 o 
 -11   1   8       11.35        9.91     16.42 o 
  -9   1   8       61.87       45.66     21.80 o 
  -7   1   8     2713.69     2898.34     69.41 o 
  -5   1   8      933.13      964.32     34.99 o 
  -3   1   8      206.94      155.10     10.50 o 
  -1   1   8     1048.91     1094.85     27.88 o 
   1   1   8     2991.60     2860.44     58.09 o 
   3   1   8      136.79      139.80     10.97 o 
   5   1   8     1750.75     1756.32     36.08 o 
   7   1   8     1646.83     1566.85     34.44 o 
   9   1   8        1.19       -4.64      5.14 o 
  11   1   8      165.35      188.62     13.08 o 
  13   1   8      226.08      226.90     14.83 o 
 -12   2   8     1863.31     1973.27     72.23 o 
 -10   2   8     4859.15     5098.60    144.22 o 
  -8   2   8     1678.11     1660.66     46.73 o 
  -6   2   8     4672.22     5061.23    344.53 o 
  -4   2   8     5275.75     5821.27    119.25 o 
  -2   2   8    13174.70    13576.27    231.80 o 
   0   2   8    11345.78    11198.13    193.72 o 
   2   2   8    14733.78    14505.47    266.07 o 
   4   2   8     6205.61     6457.95    104.49 o 
   6   2   8     8621.63     8513.09    123.47 o 
   8   2   8     2558.79     2715.97     47.88 o 
  10   2   8     2033.74     2009.63     47.76 o 
  12   2   8      411.60      417.51     21.77 o 
 -13   3   8       66.46      103.39     26.50 o 
 -11   3   8        5.55       -9.29     13.93 o 
  -9   3   8      162.72      189.39     20.37 o 
  -7   3   8       41.89       25.22      9.64 o 
  -5   3   8      123.46      123.94     14.37 o 
  -3   3   8        0.42        0.13      4.42 o 
  -1   3   8       88.50       80.75      8.24 o 
   1   3   8     1110.55     1140.36     25.12 o 
   3   3   8       18.67        9.74      4.77 o 
   5   3   8      715.69      692.35     19.96 o 
   7   3   8       44.36       49.82      6.73 o 
   9   3   8       72.18       59.85      7.70 o 
  11   3   8        7.08        2.51      6.07 o 
  13   3   8       35.26       36.20      9.91 o 
 -12   4   8     1162.05     1119.47     74.74 o 
 -10   4   8     3897.49     4142.41    164.65 o 
  -8   4   8     2555.00     2729.91     85.06 o 
  -6   4   8     1794.19     1978.16     44.77 o 
  -4   4   8     6044.36     6517.16    118.27 o 
  -2   4   8    15241.73    15973.01    241.22 o 
   0   4   8     7042.49     6803.45    116.63 o 
   2   4   8     6758.39     6712.25    162.33 o 
   4   4   8     8313.92     8228.70    130.78 o 
   6   4   8     3838.66     3920.12     69.53 o 
   8   4   8     1868.03     1829.80     39.85 o 
  10   4   8     2200.18     2310.68     57.88 o 
  12   4   8      768.19      759.85     29.65 o 
 -11   5   8        7.93        5.95     18.12 o 
  -9   5   8       39.06       25.43     12.01 o 
  -7   5   8      568.76      557.56     37.67 o 
  -5   5   8      123.39      120.05     15.25 o 
  -3   5   8       49.59       36.16      8.59 o 
  -1   5   8     1154.93     1223.11     27.09 o 
   1   5   8        2.15        0.10      4.14 o 
   3   5   8       28.30       28.18      6.15 o 
   5   5   8      415.88      449.37     19.96 o 
   7   5   8      119.33      102.47      9.64 o 
   9   5   8      177.27      209.24     13.87 o 
  11   5   8       90.33       84.48     14.42 o 
 -12   6   8     1286.31     1362.53     81.81 o 
 -10   6   8     1002.81     1035.10     69.98 o 
  -8   6   8     3375.86     3423.50     84.39 o 
  -6   6   8     1338.43     1302.78     40.85 o 
  -4   6   8     9408.96     9500.65    195.11 o 
  -2   6   8     4630.06     4761.72    105.29 o 
   0   6   8     9247.19     9703.00    169.76 o 
   2   6   8     2058.93     2045.17     57.68 o 
   4   6   8     6462.55     6794.37    111.00 o 
   6   6   8      962.13      906.45     24.78 o 
   8   6   8     2682.43     2823.14     55.75 o 
  10   6   8     1248.37     1289.26     37.89 o 
  12   6   8     1900.81     2010.94     62.28 o 
 -11   7   8       10.47       19.25     13.40 o 
  -9   7   8       98.10       65.68     16.70 o 
  -7   7   8      733.07      729.61     30.34 o 
  -5   7   8       11.50       21.51      8.51 o 
  -3   7   8      101.79      128.48     13.77 o 
  -1   7   8     2719.40     2812.78     69.23 o 
   1   7   8     1521.89     1494.80     36.93 o 
   3   7   8      168.32      154.08     16.24 o 
   5   7   8      224.68      231.83     17.84 o 
   7   7   8     1849.80     1806.68     51.34 o 
   9   7   8       13.87       22.63     15.06 o 
  11   7   8       79.62       71.90     14.52 o 
 -10   8   8     1564.28     1708.49     67.71 o 
  -8   8   8     1141.66     1201.34     42.84 o 
  -6   8   8     3030.16     3040.65     77.63 o 
  -4   8   8     1715.71     1698.44     69.31 o 
  -2   8   8     6924.56     6934.48    170.98 o 
   0   8   8     2976.95     2969.39    103.33 o 
   2   8   8     4552.15     4610.28    104.14 o 
   4   8   8      366.85      401.25     32.00 o 
   6   8   8     2094.51     2087.62     57.52 o 
   8   8   8     1326.03     1449.89     58.59 o 
  10   8   8     2181.91     2227.29     81.51 o 
  -9   9   8       11.84        6.32     11.86 o 
  -7   9   8       99.69       83.91     17.56 o 
  -5   9   8      239.97      219.24     19.86 o 
  -3   9   8       85.22       80.08     12.74 o 
  -1   9   8        2.64       -4.49      6.86 o 
   1   9   8       14.02       23.52     13.14 o 
   3   9   8       26.77       16.71      8.91 o 
   5   9   8      108.54      131.72     15.00 o 
   7   9   8       57.11       37.94     19.87 o 
   9   9   8        1.75      -14.81     13.70 o 
  -8  10   8      776.90      765.55     42.82 o 
  -6  10   8     1524.42     1598.73     51.56 o 
  -4  10   8     1821.17     1767.87     66.20 o 
  -2  10   8     2132.91     2024.32    132.66 o 
   0  10   8     2049.56     2245.24     75.34 o 
   2  10   8     2855.99     2904.49     91.10 o 
   4  10   8      442.62      486.83     24.81 o 
   6  10   8      566.26      566.54     34.94 o 
   8  10   8      860.09      927.68     47.94 o 
  -5  11   8       23.00       -6.53     12.04 o 
  -3  11   8       16.25       16.22     12.74 o 
  -1  11   8       51.23       39.93     14.72 o 
   1  11   8       42.51       43.14     13.69 o 
   3  11   8        0.14       -6.67     10.28 o 
   5  11   8       68.13       56.39     16.09 o 
  -2  12   8      370.88      372.27     34.71 o 
   0  12   8     1451.65     1613.29    139.62 o 
   2  12   8      748.54      746.79     75.93 o 
 -13   1   9      946.41      981.66     49.00 o 
 -11   1   9     1243.24     1384.09     57.41 o 
  -9   1   9     6859.63     7397.10    199.02 o 
  -7   1   9     8440.43     8554.30    287.62 o 
  -5   1   9     7166.02     7103.82    148.79 o 
  -3   1   9     1089.49     1005.70     27.46 o 
  -1   1   9    14684.56    15480.29    264.20 o 
   1   1   9     8281.90     8248.31    181.47 o 
   3   1   9     5564.23     5462.35    103.15 o 
   5   1   9     1405.77     1547.80     39.24 o 
   7   1   9     8591.98     8571.37    156.60 o 
   9   1   9     1941.96     1861.45     50.41 o 
  11   1   9     1511.03     1505.63     42.42 o 
  13   1   9      501.08      476.63     26.28 o 
 -12   2   9       54.44       41.06     14.13 o 
 -10   2   9       44.32       49.92     14.33 o 
  -8   2   9      327.23      313.53     19.83 o 
  -6   2   9      372.98      375.98     38.16 o 
  -4   2   9      292.99      288.18     14.89 o 
  -2   2   9     1065.73     1063.87     29.96 o 
   0   2   9        2.60       -6.82      4.55 o 
   2   2   9     1637.86     1598.65     38.68 o 
   4   2   9     3575.06     3738.82     75.23 o 
   6   2   9       35.54       29.77      7.77 o 
   8   2   9       16.28       18.02      7.45 o 
  10   2   9      937.77      936.38     39.68 o 
  12   2   9      156.71      151.72     15.17 o 
 -11   3   9     1478.37     1393.74     85.04 o 
  -9   3   9     3061.28     3157.19    143.36 o 
  -7   3   9    13383.83    13805.79    286.47 o 
  -5   3   9     3037.97     2991.50     72.55 o 
  -3   3   9     5773.47     6057.22    111.09 o 
  -1   3   9     3183.70     3168.26     64.16 o 
   1   3   9    10285.41    10286.96    183.89 o 
   3   3   9     2831.65     2977.67     75.01 o 
   5   3   9    10335.66    10289.32    182.81 o 
   7   3   9     1866.43     1814.64     45.03 o 
   9   3   9     2544.46     2590.01     59.85 o 
  11   3   9      510.30      482.41     23.57 o 
 -12   4   9        0.01       -5.78     16.19 o 
 -10   4   9      760.66      827.23     73.83 o 
  -8   4   9       44.46       26.10     11.22 o 
  -6   4   9      232.29      229.78     20.38 o 
  -4   4   9     3195.04     3212.19     76.59 o 
  -2   4   9     1242.84     1187.68     57.57 o 
   0   4   9      191.85      177.24     12.45 o 
   2   4   9       11.49       16.94      6.75 o 
   4   4   9     1091.80     1106.71     31.13 o 
   6   4   9     1233.98     1243.32     39.05 o 
   8   4   9       53.02       40.41      8.76 o 
  10   4   9        0.26       -3.29      6.84 o 
  12   4   9       92.33      100.96     15.42 o 
 -11   5   9     1147.24     1243.34     66.36 o 
  -9   5   9     3722.94     4077.66    121.55 o 
  -7   5   9     1386.74     1467.75     55.81 o 
  -5   5   9     4713.63     4789.97    133.45 o 
  -3   5   9     3850.96     3887.38    137.75 o 
  -1   5   9    11803.29    11554.50    201.23 o 
   1   5   9     3162.93     3135.23    130.22 o 
   3   5   9     7591.58     7509.43    215.76 o 
   5   5   9     1356.18     1437.81     37.35 o 
   7   5   9     2767.74     2758.28     61.24 o 
   9   5   9      565.86      559.76     22.98 o 
  11   5   9     2204.97     2281.37     65.97 o 
 -10   6   9       61.42       77.57     16.86 o 
  -8   6   9       60.63       55.65     14.59 o 
  -6   6   9      399.86      357.56     31.76 o 
  -4   6   9       78.67       43.79     32.44 o 
  -2   6   9      260.23      254.69     23.41 o 
   0   6   9      222.97      194.69     15.67 o 
   2   6   9      318.95      303.56     20.08 o 
   4   6   9     1782.36     1722.03     42.17 o 
   6   6   9        0.02        0.71      6.47 o 
   8   6   9        0.13       -8.09      5.61 o 
  10   6   9      121.13       98.35     14.55 o 
  -9   7   9     1521.68     1714.18     67.04 o 
  -7   7   9     2020.75     1956.37     70.22 o 
  -5   7   9     2249.99     2359.93     78.73 o 
  -3   7   9     3738.45     3577.62    107.21 o 
  -1   7   9     5572.44     5433.92    149.23 o 
   1   7   9     3458.92     3556.47     84.00 o 
   3   7   9     3267.13     3223.35     96.17 o 
   5   7   9     3003.68     2972.75     74.64 o 
   7   7   9      909.94      935.08     29.93 o 
   9   7   9      466.33      495.66     49.03 o 
  -8   8   9       11.12       28.20     19.48 o 
  -6   8   9        1.31        0.01      9.08 o 
  -4   8   9      344.24      313.41     27.19 o 
  -2   8   9      627.45      684.96     35.87 o 
   0   8   9      150.56      120.31     17.29 o 
   2   8   9      156.31      142.99     14.66 o 
   4   8   9      573.52      686.12     35.26 o 
   6   8   9       21.59       15.66      9.05 o 
   8   8   9       49.16       62.28     24.46 o 
  -7   9   9     2102.46     2289.69     81.22 o 
  -5   9   9     1421.93     1562.67     84.31 o 
  -3   9   9     2456.86     2553.25    143.25 o 
  -1   9   9      658.47      549.89     39.01 o 
   1   9   9     5449.99     5738.46    221.15 o 
   3   9   9     2197.35     2282.21     74.97 o 
   5   9   9     2325.45     2461.25     66.19 o 
   7   9   9      189.91      176.79     23.61 o 
  -6  10   9        0.35       -1.23     10.25 o 
  -4  10   9      172.08      167.25     29.78 o 
  -2  10   9      167.74      132.72     27.40 o 
   0  10   9       75.68       55.03     20.95 o 
   2  10   9       16.86       16.42     16.99 o 
   4  10   9      179.79      197.04     30.69 o 
   6  10   9        7.57       -6.11     17.55 o 
  -3  11   9      610.80      659.61     52.88 o 
  -1  11   9     2521.44     2899.58    132.83 o 
   1  11   9     1754.95     1748.51     92.52 o 
   3  11   9     1371.88     1382.19     78.70 o 
 -12   0  10      431.16      413.21     49.49 o 
 -10   0  10     2438.43     2460.10    120.94 o 
  -6   0  10    11327.01    11026.74    273.53 o 
  -4   0  10      850.17      763.96     60.53 o 
  -2   0  10     7009.75     7416.51    190.19 o 
   0   0  10     6356.31     6465.32    168.53 o 
   2   0  10    25425.38    25044.13    597.05 o 
   4   0  10      341.49      313.54     25.54 o 
   6   0  10     6102.75     6228.54    198.96 o 
   8   0  10     1512.37     1525.10     61.66 o 
  10   0  10     3539.51     3328.73    132.89 o 
  12   0  10      138.57       87.22     18.82 o 
 -11   1  10      110.26       87.77     29.73 o 
  -9   1  10      229.34      202.92     33.18 o 
  -7   1  10      226.66      226.15     24.67 o 
  -5   1  10      417.65      398.18     20.01 o 
  -3   1  10      380.35      351.65     16.35 o 
  -1   1  10      768.14      762.96     26.12 o 
   1   1  10     1400.80     1338.14     35.43 o 
   3   1  10      726.46      685.16     24.21 o 
   5   1  10      453.95      447.98     19.77 o 
   7   1  10      862.47      874.41     31.53 o 
   9   1  10      352.83      331.93     20.52 o 
  11   1  10       17.40       13.55      8.06 o 
 -12   2  10     1310.00     1383.77     87.76 o 
 -10   2  10      503.13      421.92     33.37 o 
  -8   2  10     2701.03     2681.17    260.84 o 
  -6   2  10     5880.99     5939.88    163.85 o 
  -4   2  10    13924.67    13311.33    230.77 o 
  -2   2  10     2433.32     2465.16     66.06 o 
   0   2  10     3098.50     3374.03     68.91 o 
   2   2  10     4771.95     4887.01     94.68 o 
   4   2  10    12805.84    12330.36    218.46 o 
   6   2  10     2959.40     3086.59     67.27 o 
   8   2  10     3456.28     3507.87     75.98 o 
  10   2  10      913.84      915.55     31.77 o 
  12   2  10      622.47      613.68     27.75 o 
 -11   3  10        6.61       12.80     18.12 o 
  -9   3  10       37.23       26.27     18.23 o 
  -7   3  10      243.26      270.15     19.63 o 
  -5   3  10      286.04      271.05     19.05 o 
  -3   3  10       10.64        4.48      6.94 o 
  -1   3  10      186.44      193.82     13.43 o 
   1   3  10       48.52       31.57      7.65 o 
   3   3  10      392.41      355.05     21.60 o 
   5   3  10      161.03      153.71     13.60 o 
   7   3  10        9.56        8.78      7.03 o 
   9   3  10       47.44       50.46     10.14 o 
  11   3  10       28.28       12.45      8.17 o 
 -10   4  10     1338.08     1281.06     83.12 o 
  -8   4  10     1553.24     1560.08     80.40 o 
  -6   4  10     3986.42     3891.02    222.12 o 
  -4   4  10     7895.18     8240.45    173.85 o 
  -2   4  10     3800.23     3841.73    100.32 o 
   0   4  10     2458.65     2600.14     65.76 o 
   2   4  10     6942.88     6741.12    125.05 o 
   4   4  10     6692.56     6879.71    150.06 o 
   6   4  10     3106.20     3209.07     69.36 o 
   8   4  10     1630.16     1724.69     49.70 o 
  10   4  10      845.37      870.83     31.03 o 
 -11   5  10        3.38       -6.34     18.12 o 
  -9   5  10        0.68       -2.77     10.20 o 
  -7   5  10      247.39      325.00     27.54 o 
  -5   5  10      104.36       85.43     15.13 o 
  -3   5  10       19.80       11.17      9.56 o 
  -1   5  10       35.51       36.07      9.14 o 
   1   5  10      422.72      417.63     29.04 o 
   3   5  10        4.15        0.79      6.21 o 
   5   5  10       32.06       37.76      8.54 o 
   7   5  10       21.07       35.91      9.00 o 
   9   5  10       59.70       55.02     10.67 o 
  11   5  10      173.86      219.81     21.44 o 
 -10   6  10     2771.85     3156.44    182.54 o 
  -8   6  10     1210.70     1261.47     93.99 o 
  -6   6  10     2109.82     2030.75    138.89 o 
  -4   6  10     1117.20     1030.80     68.91 o 
  -2   6  10     6136.50     6401.91    173.24 o 
   0   6  10     3413.51     3271.00    102.36 o 
   2   6  10     8335.76     8303.65    175.04 o 
   4   6  10     2331.20     2303.50     53.49 o 
   6   6  10     1816.77     1915.39     47.75 o 
   8   6  10      300.10      321.29     19.71 o 
  10   6  10     1956.14     2175.62     64.39 o 
  -9   7  10        0.05        4.98     16.19 o 
  -7   7  10       60.05       39.12     13.13 o 
  -5   7  10      574.59      613.19     35.56 o 
  -3   7  10      165.27      147.93     20.06 o 
  -1   7  10      316.23      322.52     27.37 o 
   1   7  10      105.02      127.77     14.37 o 
   3   7  10       85.31       75.88     15.24 o 
   5   7  10      608.64      626.05     28.46 o 
   7   7  10      307.74      270.08     21.40 o 
   9   7  10      108.03      108.57     17.22 o 
  -8   8  10     1018.28      979.44     48.44 o 
  -6   8  10     1384.20     1330.78     56.27 o 
  -4   8  10     5127.92     4962.65    144.17 o 
  -2   8  10     1419.87     1516.16     59.08 o 
   0   8  10     1732.89     1703.17     63.34 o 
   2   8  10     1138.84     1101.79     87.99 o 
   4   8  10     4256.57     4258.79    217.27 o 
   6   8  10     1444.89     1427.60     63.70 o 
   8   8  10     1314.67     1354.67     83.68 o 
  -7   9  10        0.10       -5.79     10.74 o 
  -5   9  10       70.02      104.42     18.73 o 
  -3   9  10       32.70       31.76     12.57 o 
  -1   9  10        0.70       11.17     11.01 o 
   1   9  10       62.87       82.54     16.20 o 
   3   9  10        8.75       21.97     15.85 o 
   5   9  10      162.21      170.57     21.88 o 
   7   9  10       19.68       15.51     20.04 o 
  -4  10  10     1156.63     1133.16     52.61 o 
  -2  10  10     1013.36     1194.44     74.40 o 
   0  10  10     2317.44     2479.46    118.79 o 
   2  10  10      994.89      911.23     62.85 o 
   4  10  10     1161.26     1258.19     75.42 o 
  -1  11  10       11.30       19.82     17.44 o 
   1  11  10       75.29       48.58     20.95 o 
 -11   1  11     1240.06     1263.62     81.64 o 
  -9   1  11     1814.72     1694.07     65.13 o 
  -7   1  11     4949.56     4786.66    138.56 o 
  -5   1  11     3762.71     3817.22    115.05 o 
  -3   1  11    10677.37    10251.45    182.26 o 
  -1   1  11     6370.75     6116.82    114.51 o 
   1   1  11     3974.20     4039.83     81.27 o 
   3   1  11      496.01      527.89     32.06 o 
   5   1  11     6046.80     6032.54    117.10 o 
   7   1  11     1898.31     1874.93     76.31 o 
   9   1  11     1637.38     1626.10     50.32 o 
  11   1  11      752.97      801.88     31.51 o 
 -10   2  11      104.92       71.91     21.74 o 
  -8   2  11        0.91        0.24      8.65 o 
  -6   2  11      215.50      204.92     17.63 o 
  -4   2  11      534.81      593.46     31.04 o 
  -2   2  11       50.84       62.65      9.12 o 
   0   2  11      862.27      906.56     27.81 o 
   2   2  11      308.02      328.92     18.51 o 
   4   2  11       64.10       55.02      9.61 o 
   6   2  11      317.32      317.16     19.46 o 
   8   2  11      350.63      386.98     22.34 o 
  10   2  11      229.33      246.22     40.04 o 
 -11   3  11      598.41      452.61     53.11 o 
  -9   3  11     2134.23     2142.92    111.43 o 
  -7   3  11     1306.95     1230.82     62.53 o 
  -5   3  11     7669.13     7532.62    162.89 o 
  -3   3  11     8130.75     7628.86    163.55 o 
  -1   3  11     9919.33     9615.50    200.30 o 
   1   3  11      163.17      174.96     13.78 o 
   3   3  11     2042.05     2083.88     49.92 o 
   5   3  11     2398.89     2392.87     56.00 o 
   7   3  11     6079.12     6417.50    124.73 o 
   9   3  11      852.86      863.26     46.55 o 
  11   3  11     1116.92     1124.86     37.74 o 
  -8   4  11       42.86       23.51     11.89 o 
  -6   4  11       86.01       79.49     15.12 o 
  -4   4  11      830.53      826.17     31.87 o 
  -2   4  11      280.05      320.85     32.68 o 
   0   4  11      486.22      419.75     21.82 o 
   2   4  11     1101.04     1097.87     46.29 o 
   4   4  11     1051.57     1109.39     33.28 o 
   6   4  11        4.32        2.10      6.94 o 
   8   4  11       76.28       69.43     11.58 o 
  10   4  11        1.59        5.99      8.62 o 
  -9   5  11     1577.87     1658.70    187.47 o 
  -7   5  11     3360.81     3311.16    105.99 o 
  -5   5  11     1639.39     1620.06     71.45 o 
  -3   5  11     4710.54     4481.75    130.42 o 
  -1   5  11     2013.20     2006.93     69.88 o 
   1   5  11     5372.99     5424.92    105.02 o 
   3   5  11     2802.30     2780.67     61.99 o 
   5   5  11     4245.27     4338.23     94.68 o 
   7   5  11      415.68      370.56     21.32 o 
   9   5  11     1381.67     1399.25     47.76 o 
  -8   6  11        9.51        4.36     14.27 o 
  -6   6  11       93.62       63.90     15.41 o 
  -4   6  11       91.27       59.32     14.15 o 
  -2   6  11      149.27      154.55     19.96 o 
   0   6  11      365.88      302.12     26.87 o 
   2   6  11      179.25      165.00     16.40 o 
   4   6  11       29.18       24.04      9.74 o 
   6   6  11       33.44       33.32      8.88 o 
   8   6  11        1.20       -5.59      7.50 o 
  -7   7  11     2032.12     2031.03    132.94 o 
  -5   7  11     1690.00     1726.58     67.31 o 
  -3   7  11     2222.86     2075.85     74.56 o 
  -1   7  11     1811.81     1794.39     66.60 o 
   1   7  11     2963.77     3137.88    196.02 o 
   3   7  11     2858.39     2697.40     71.41 o 
   5   7  11     1879.52     1939.48    132.69 o 
   7   7  11      997.26     1095.98     41.32 o 
  -6   8  11       32.26       30.23     13.32 o 
  -4   8  11      161.59      178.65     23.50 o 
  -2   8  11        5.85       -3.19     10.21 o 
   0   8  11      150.03      131.33     19.29 o 
   2   8  11      237.87      240.67     25.26 o 
   4   8  11      147.83      142.15     26.49 o 
   6   8  11        0.99       -6.91     14.83 o 
  -5   9  11     1560.49     1494.19    153.10 o 
  -3   9  11      791.26      830.35     44.11 o 
  -1   9  11     3712.94     3925.29    120.33 o 
   1   9  11      650.64      699.05     38.85 o 
   3   9  11     1396.41     1152.88     71.57 o 
   5   9  11      823.66      806.19     65.68 o 
  -2  10  11       29.08       33.41     21.06 o 
   0  10  11       35.04       21.97     19.93 o 
   2  10  11      120.93      107.58     26.84 o 
 -10   0  12     1185.62     1098.18     73.83 o 
  -8   0  12     2402.18     2318.67    116.41 o 
  -6   0  12      544.97      489.19     46.20 o 
  -4   0  12     4100.65     4029.35    170.42 o 
  -2   0  12     3698.12     3990.23    114.08 o 
   0   0  12    14101.12    14238.49    351.55 o 
   2   0  12     2279.26     2259.15     75.25 o 
   4   0  12     5096.00     5033.99    143.07 o 
   6   0  12     1026.91     1053.77     49.07 o 
   8   0  12     3025.03     3081.83    102.11 o 
  10   0  12      287.53      244.41     28.26 o 
  -9   1  12       46.77       29.44     19.31 o 
  -7   1  12      175.85      114.44     18.76 o 
  -5   1  12       28.43       32.68      9.28 o 
  -3   1  12      219.86      208.45     17.36 o 
  -1   1  12      848.56      829.60     26.92 o 
   1   1  12      157.88      172.16     14.04 o 
   3   1  12       12.86        9.87      7.45 o 
   5   1  12      714.61      683.35     30.84 o 
   7   1  12      462.52      493.59     24.36 o 
   9   1  12        7.36        8.76      9.83 o 
 -10   2  12     1721.49     1567.44    141.26 o 
  -8   2  12      957.33      819.09     43.77 o 
  -6   2  12     2081.20     2040.16     59.07 o 
  -4   2  12     2028.59     2046.32     57.95 o 
  -2   2  12     6894.98     7023.93    152.59 o 
   0   2  12     7441.60     7515.63    139.19 o 
   2   2  12     6021.03     5838.12    113.27 o 
   4   2  12      769.68      744.08     27.19 o 
   6   2  12     2358.56     2438.99     59.31 o 
   8   2  12     2519.77     2432.89     69.78 o 
  10   2  12     1223.37     1255.29     40.78 o 
  -9   3  12        2.97       13.14     16.87 o 
  -7   3  12       56.27       32.09     12.73 o 
  -5   3  12       29.85       29.85     16.48 o 
  -3   3  12      562.45      573.81     26.47 o 
  -1   3  12       81.01       68.35     19.23 o 
   1   3  12      323.19      326.06     19.11 o 
   3   3  12       44.19       32.59      8.75 o 
   5   3  12       12.33       -7.24      6.86 o 
   7   3  12       28.00       26.65      9.17 o 
   9   3  12        0.30        1.96      8.12 o 
  -8   4  12      813.50      791.13     56.96 o 
  -6   4  12     2222.87     2088.26    110.46 o 
  -4   4  12     2716.13     2540.95     85.63 o 
  -2   4  12     3704.03     3639.32    102.27 o 
   0   4  12     4295.63     4183.26     99.23 o 
   2   4  12     5004.07     5058.67    100.91 o 
   4   4  12     1762.65     1793.13     46.95 o 
   6   4  12     1543.51     1579.77     44.15 o 
   8   4  12     1464.23     1560.85     55.16 o 
  -9   5  12        1.50       -7.79     10.70 o 
  -7   5  12      121.80      151.85     21.69 o 
  -5   5  12      114.75      107.34     18.81 o 
  -3   5  12      114.59      136.66     34.59 o 
  -1   5  12      630.93      656.26     36.03 o 
   1   5  12      254.76      227.35     16.18 o 
   3   5  12      228.75      232.20     16.91 o 
   5   5  12       88.79       80.45     11.86 o 
   7   5  12      229.91      263.13     25.74 o 
   9   5  12       86.98       75.51     12.41 o 
  -8   6  12     1554.37     1455.54     62.22 o 
  -6   6  12     1457.47     1394.58     59.88 o 
  -4   6  12     4187.19     4343.71    131.11 o 
  -2   6  12      482.43      409.93     32.23 o 
   0   6  12     2866.54     2729.10    150.04 o 
   2   6  12     2606.76     2732.40     72.80 o 
   4   6  12     3926.33     4242.96    103.34 o 
   6   6  12      405.52      374.45     26.06 o 
   8   6  12     2000.58     2106.96     55.18 o 
  -7   7  12      218.58      218.85     29.16 o 
  -5   7  12       12.28        2.15     11.35 o 
  -3   7  12       33.10       25.84     12.66 o 
  -1   7  12      273.37      252.55     26.33 o 
   1   7  12      465.78      492.68     33.99 o 
   3   7  12       41.97       27.18     10.69 o 
   5   7  12      164.01      161.62     18.23 o 
   7   7  12      358.99      397.67     27.63 o 
  -4   8  12     1262.70     1257.72     56.96 o 
  -2   8  12     1893.32     1944.40     73.29 o 
   0   8  12      984.97      937.52     46.68 o 
   2   8  12     2224.54     2239.79     95.18 o 
   4   8  12      619.04      618.05     30.46 o 
  -3   9  12       24.08       27.58     13.51 o 
  -1   9  12      120.14      107.72     19.29 o 
   1   9  12      131.50      129.33     20.57 o 
   3   9  12       53.75       79.15     25.82 o 
  -9   1  13     3145.20     3131.86    106.01 o 
  -7   1  13     2440.46     2513.73     89.50 o 
  -5   1  13     2307.09     2214.48     62.77 o 
  -3   1  13     2180.95     2040.49     57.99 o 
  -1   1  13     5975.28     5977.73    114.93 o 
   1   1  13     2820.57     2794.78     63.10 o 
   3   1  13     4631.06     4515.88     93.13 o 
   5   1  13     1235.44     1215.83     38.03 o 
   7   1  13      837.43      758.74     30.19 o 
   9   1  13      346.12      362.89     23.94 o 
  -8   2  13       42.66       72.75     28.99 o 
  -6   2  13       34.56       50.63     11.63 o 
  -4   2  13      264.35      229.28     19.29 o 
  -2   2  13      257.13      247.07     19.60 o 
   0   2  13        4.74       -0.62      6.44 o 
   2   2  13      212.12      230.60     16.79 o 
   4   2  13      462.11      422.71     23.47 o 
   6   2  13      135.49      134.45     14.87 o 
   8   2  13       41.56       55.77     11.75 o 
  -7   3  13     2889.56     2769.24     93.53 o 
  -5   3  13     1844.76     1726.56     53.35 o 
  -3   3  13     4428.80     4428.11    105.59 o 
  -1   3  13     1561.06     1519.20     47.96 o 
   1   3  13     4225.05     4219.32     87.37 o 
   3   3  13     2436.80     2363.25     77.10 o 
   5   3  13     2997.08     2983.57     69.24 o 
   7   3  13      239.85      217.85     26.13 o 
  -8   4  13       62.96       91.38     29.56 o 
  -6   4  13        0.17       10.07     14.04 o 
  -4   4  13       86.21       85.47     18.85 o 
  -2   4  13      296.61      266.64     23.26 o 
   0   4  13        4.37       18.79      7.52 o 
   2   4  13       47.14       47.75      9.91 o 
   4   4  13      674.61      678.19     27.29 o 
   6   4  13       44.85       48.56     10.83 o 
   8   4  13        9.76       24.50      9.91 o 
  -7   5  13     1698.55     1606.89     66.64 o 
  -5   5  13     2162.76     2058.10     77.01 o 
  -3   5  13     1485.52     1469.44     60.46 o 
  -1   5  13     3427.16     3613.84    112.31 o 
   1   5  13     2009.57     1853.38     74.04 o 
   3   5  13     2785.19     2612.36     62.32 o 
   5   5  13      654.97      648.33     26.99 o 
   7   5  13     1213.13     1300.62     40.93 o 
  -6   6  13        3.65       -4.81     10.99 o 
  -4   6  13        0.92      -12.81      8.54 o 
  -2   6  13       69.80       79.28     16.64 o 
   0   6  13        1.64        0.44     10.33 o 
   2   6  13       48.43       40.17     11.76 o 
   4   6  13        0.02       -1.60      9.67 o 
   6   6  13        0.59       -8.60      9.39 o 
  -5   7  13     1796.83     1755.51     96.76 o 
  -3   7  13     1379.08     1362.88     61.54 o 
  -1   7  13     2062.88     2225.89     80.69 o 
   1   7  13     1036.44     1060.86     50.43 o 
   3   7  13     1505.41     1463.72     49.78 o 
   5   7  13      925.63      956.03     39.66 o 
  -2   8  13      344.84      329.80     31.39 o 
   0   8  13       10.88       -0.92     10.98 o 
   2   8  13      145.16      105.20     19.52 o 
  -8   0  14      963.67      916.32     71.00 o 
  -6   0  14     2363.30     2306.66    119.47 o 
  -4   0  14      980.02      919.38     64.43 o 
  -2   0  14     2798.00     2675.61     92.18 o 
   0   0  14     1457.40     1433.07     56.94 o 
   2   0  14     6351.68     6556.17    180.10 o 
   4   0  14     2990.79     3062.07    100.03 o 
   6   0  14     2727.22     2639.65     92.55 o 
  -7   1  14        0.52       -4.57     11.24 o 
  -5   1  14      118.48       90.18     17.40 o 
  -3   1  14       82.97       64.27     12.07 o 
  -1   1  14       34.30       33.39      8.64 o 
   1   1  14       88.98       81.92     11.27 o 
   3   1  14      201.05      200.28     16.70 o 
   5   1  14       34.33       41.67     10.46 o 
   7   1  14        3.08       17.80      9.41 o 
  -6   2  14     1972.43     1863.39     73.18 o 
  -4   2  14     2520.92     2527.95    103.30 o 
  -2   2  14     1422.39     1365.99     45.39 o 
   0   2  14     2181.40     2235.20     54.31 o 
   2   2  14     2424.92     2580.00     61.31 o 
   4   2  14     3900.06     3889.11     85.02 o 
   6   2  14     3037.28     2824.96     68.60 o 
  -7   3  14       87.99      101.46     29.78 o 
  -5   3  14       52.37       52.06     15.09 o 
  -3   3  14       26.30       17.32      9.56 o 
  -1   3  14        5.69        1.49      7.76 o 
   1   3  14       50.06       38.87      9.42 o 
   3   3  14      165.02      157.76     15.34 o 
   5   3  14      165.30      158.04     16.03 o 
   7   3  14       83.40      101.11     13.71 o 
  -6   4  14     1840.18     1738.66     70.11 o 
  -4   4  14     2290.51     2185.63    103.50 o 
  -2   4  14      928.77      951.61     51.18 o 
   0   4  14     2736.89     2781.09     75.19 o 
   2   4  14     2154.85     2114.89     63.45 o 
   4   4  14     2469.65     2408.66     73.69 o 
   6   4  14     1143.82     1205.66     76.07 o 
  -5   5  14       65.58       45.79     27.29 o 
  -3   5  14      192.23      193.59     23.61 o 
  -1   5  14        0.05       -7.75      8.64 o 
   1   5  14      346.14      330.12     30.02 o 
   3   5  14       15.43       14.11      9.67 o 
   5   5  14        4.67       -6.85      8.02 o 
  -4   6  14      652.44      626.61     68.51 o 
  -2   6  14     1726.16     1556.41     64.63 o 
   0   6  14     1454.04     1552.67     64.01 o 
   2   6  14     3582.86     3725.19    117.37 o 
   4   6  14      165.53      134.13     18.00 o 
  -1   7  14      299.67      304.08     29.88 o 
   1   7  14       96.31      120.79     30.29 o 
  -5   1  15     1630.86     1498.18     63.60 o 
  -3   1  15     4034.03     4161.82    102.53 o 
  -1   1  15     1421.94     1504.44     42.30 o 
   1   1  15     1477.32     1403.80     41.09 o 
   3   1  15     1166.80     1063.76     35.50 o 
   5   1  15     2203.62     2224.10     78.99 o 
  -4   2  15       21.60        9.42      9.18 o 
  -2   2  15        3.84        4.62      8.59 o 
   0   2  15      306.20      331.50     20.68 o 
   2   2  15      251.58      219.83     17.98 o 
   4   2  15       17.14        4.02      8.62 o 
  -5   3  15     2951.94     2962.94    160.69 o 
  -3   3  15     2081.48     2065.44     89.38 o 
  -1   3  15     2883.97     2749.40     78.12 o 
   1   3  15      359.37      315.62     20.64 o 
   3   3  15     1457.44     1459.70     47.24 o 
  -4   4  15        0.71        2.09     12.73 o 
  -2   4  15       81.32       53.34     15.47 o 
   0   4  15       94.61       70.94     16.20 o 
   2   4  15       40.94       37.24     13.84 o 
   4   4  15       26.34        2.52      8.99 o 
  -1   5  15     1220.95     1162.06     53.80 o 
   1   5  15     2042.65     2016.94    138.66 o 
  -2   0  16      477.15      480.60     33.88 o 
   0   0  16     3472.98     3614.20    270.36 o 
   2   0  16     1504.79     1555.21     72.08 o 
  -1   1  16      142.72      113.52     13.52 o 
   1   1  16      118.52      108.04     13.77 o 
   0   2  16     1271.14     1247.32     42.77 o 
                                                 
